# Supplementary material for: Joint genetic analysis of hippocampal size in mouse and human identifies a novel gene linked to neurodegenerative disease
Source: BMC Genomics. 2014 Oct 3;15(1):850. doi: 10.1186/1471-2164-15-850 (PMC4192369; doi:10.1186/1471-2164-15-850)
Supplement: Supplementary file 1 — Additional file 1: Genes with significant p-value (p ≤ 0.05) associated with hippocampus weight in BXD. A table showing the human homologue gene symbols for all the mouse genes with a genome wide p-value ≤ 0.05 for hippocampus weight in BXD, showing their unadjusted p-value in human. (XLSX 11 KB) [file 12864_2014_6514_MOESM1_ESM.xlsx]

## Sheet: Sheet1
Additional file 1: Genes with significant p-value (p ≤ 0.05) influencing hippocampus weight in BXD
Gene	Mouse p-value	Human p-value
MGST3	0.013	0.00095
ALDH9A1	0.013	0.00299
LRRC52	0.013	0.018
TMCO1	0.013	0.029
OLFML2B	0.045	0.058
RXRG	0.013	0.146
ANKRD45	0.024	0.196
RFWD2	0.024	0.201
LMX1A	0.013	0.253
TNFSF18	0.024	0.306
PAPPA2	0.024	0.334
FASLG	0.024	0.369
TNN	0.024	0.421
TNFSF4	0.024	0.44
ASTN1	0.03	0.453
PRDX6	0.024	0.469
UHMK1	0.016	0.469
PIGC	0.024	0.481
RGS4	0.006	0.484
KLHL20	0.024	0.504
UAP1	0.013	0.504
TNR	0.024	0.535
SH2D1B	0.02	0.582
ZBTB37	0.024	0.626
CENPL	0.024	0.643
DARS2	0.024	0.643
RABGAP1L	0.024	0.643
C1ORF111	0.021	0.647
SERPINC1	0.024	0.697
C1ORF9	0.024	0.698
RC3H1	0.024	0.731
UCK2	0.013	0.737
MRPS14	0.024	0.749
RGS5	0.005	0.793
FAM78B	0.013	0.804
CACYBP	0.024	0.815
PBX1	0.009	0.816
NUF2	0.005	0.835
DDR2	0.009	0.913
HSD17B7	0.009	0.934
NOS1AP	0.021	0.955
C1ORF110	0.008	0.979
