# Supplementary material for: Joint genetic analysis of hippocampal size in mouse and human identifies a novel gene linked to neurodegenerative disease
Source: BMC Genomics. 2014 Oct 3;15(1):850. doi: 10.1186/1471-2164-15-850 (PMC4192369; doi:10.1186/1471-2164-15-850)
Supplement: Supplementary file 2 — Additional file 2: Genes which are commonly coexpressed with MGST3 as determined by GeneFriends. A table showing the genes which are commonly coexpressed with MGST3, independent of tissue or treatment, as identified by GeneFriends. For each gene its Entrez gene ID, gene symbol and coexpression value with MGST3 are shown. (XLSX 225 KB) [file 12864_2014_6514_MOESM2_ESM.xlsx]

## Sheet: MGST3-coexpressed-genes
Additional file 2: Genes which commonly coexpress with MGST3 as determined by GeneFriends
Entrez Gene ID	Gene Symbol	Co-expression value
4259	MGST3	1
8933	FAM127A	0.677
481	ATP1B1	0.663
5264	PHYH	0.658
3306	HSPA2	0.641
6415	SEPW1	0.64
114876	OSBPL1A	0.637
2052	EPHX1	0.632
7280	TUBB2A	0.632
217	ALDH2	0.63
3315	HSPB1	0.629
10133	OPTN	0.629
11343	MGLL	0.626
664	BNIP3	0.626
1410	CRYAB	0.626
645745	MT1HL1	0.625
2180	ACSL1	0.625
3956	LGALS1	0.625
50865	HEBP1	0.623
10099	TSPAN3	0.622
1471	CST3	0.622
5092	PCBD1	0.621
5654	HTRA1	0.621
10253	SPRY2	0.62
6038	RNASE4	0.62
645	BLVRB	0.62
5066	PAM	0.619
23710	GABARAPL1	0.619
8660	IRS2	0.619
65018	PINK1	0.618
5376	PMP22	0.618
1508	CTSB	0.616
2059	EPS8	0.616
7263	TST	0.616
55062	WIPI1	0.615
25805	BAMBI	0.613
29970	SCHIP1	0.612
1284	COL4A2	0.612
4496	MT1H	0.612
55450	CAMK2N1	0.611
5270	SERPINE2	0.611
2941	GSTA4	0.611
1687	DFNA5	0.611
1646	LOC101930400	0.611
6237	RRAS	0.611
873	CBR1	0.611
2946	GSTM2	0.61
307	ANXA4	0.61
1808	DPYSL2	0.61
219654	ZCCHC24	0.61
4494	MT1F	0.61
8544	PIR	0.61
8974	LOC101927705	0.609
1384	CRAT	0.609
6812	STXBP1	0.609
966	CD59	0.609
4502	MT2A	0.609
3959	LGALS3BP	0.609
5274	SERPINI1	0.608
7846	TUBA1A	0.608
23646	PLD3	0.608
57415	C3orf14	0.607
2273	FHL1	0.607
27018	NGFRAP1	0.607
10486	CAP2	0.606
7164	TPD52L1	0.606
5445	PON2	0.606
1666	DECR1	0.606
7390	UROS	0.606
11145	PLA2G16	0.606
80212	CCDC92	0.606
10550	ARL6IP5	0.605
56034	PDGFC	0.605
4697	NDUFA4	0.605
7106	TSPAN4	0.605
4493	MT1E	0.605
4501	MT1X	0.605
1528	CYB5A	0.605
5236	PGM1	0.604
3032	HADHB	0.604
2878	GPX3	0.604
439921	MXRA7	0.604
51706	CYB5R1	0.603
7107	GPR137B	0.603
54884	RETSAT	0.603
10144	FAM13A	0.603
4258	MGST2	0.603
55856	ACOT13	0.603
1514	CTSL	0.603
4942	OAT	0.603
5797	PTPRM	0.603
706	TSPO	0.603
2944	GSTM1	0.602
8611	PPAP2A	0.602
231	AKR1B1	0.602
7436	VLDLR	0.602
9446	GSTO1	0.602
55884	WSB2	0.602
3029	HAGH	0.602
1845	DUSP3	0.602
224	ALDH3A2	0.602
5638	PRRG1	0.602
3915	LAMC1	0.601
51097	SCCPDH	0.601
8682	PEA15	0.601
8853	ASAP2	0.601
5627	PROS1	0.601
6446	SGK1	0.601
5037	PEBP1	0.601
3958	LGALS3	0.601
23474	ETHE1	0.601
25966	C2CD2	0.601
22920	KIFAP3	0.6
2034	EPAS1	0.6
48	ACO1	0.6
1645	AKR1C1	0.6
2109	ETFB	0.6
3397	ID1	0.6
2947	GSTM3	0.599
8804	CREG1	0.599
80303	EFHD1	0.599
23171	GPD1L	0.599
51024	FIS1	0.599
138151	NACC2	0.599
23220	DTX4	0.599
283	ANG	0.599
5184	PEPD	0.599
6990	DYNLT3	0.599
1893	ECM1	0.598
203	AK1	0.598
3434	IFIT1	0.598
8644	AKR1C3	0.598
8803	SUCLA2	0.598
80206	FHOD3	0.598
51186	WBP5	0.598
5217	PFN2	0.597
7905	REEP5	0.597
10455	ECI2	0.597
5660	PSAP	0.597
38	ACAT1	0.597
4692	NDN	0.597
51103	NDUFAF1	0.597
22903	BTBD3	0.597
351	APP	0.597
4267	CD99	0.597
389	RHOC	0.596
1622	DBI	0.596
6307	MSMO1	0.596
10457	GPNMB	0.596
22795	NID2	0.596
10567	RABAC1	0.596
7485	WRB	0.596
4190	MDH1	0.595
2876	GPX1	0.595
6695	SPOCK1	0.595
64208	POPDC3	0.595
51110	LACTB2	0.595
26128	KIAA1279	0.595
81855	SFXN3	0.595
5002	SLC22A18	0.595
967	CD63	0.595
1891	ECH1	0.595
5360	PLTP	0.595
26071	FAM127B	0.595
8228	PNPLA4	0.595
9338	TCEAL1	0.595
493	ATP2B4	0.594
8613	PPAP2B	0.594
3913	LAMB2	0.594
22998	LIMCH1	0.594
28978	TMEM14A	0.594
5269	SERPINB6	0.594
8334	HIST1H2AC	0.594
112464	PRKCDBP	0.594
8722	CTSF	0.594
5213	PFKM	0.594
10810	WASF3	0.594
56967	C14orf132	0.594
28958	COA3	0.594
6385	SDC4	0.594
54874	FNBP1L	0.593
1329	COX5B	0.593
66008	TRAK2	0.593
3033	HADH	0.593
4232	MEST	0.593
221061	FAM171A1	0.593
5328	PLAU	0.593
79746	ECHDC3	0.593
3489	IGFBP6	0.593
1948	EFNB2	0.593
3429	IFI27	0.593
93129	ORAI3	0.593
9961	MVP	0.593
348	APOE	0.593
10549	PRDX4	0.593
9500	MAGED1	0.593
10962	MLLT11	0.592
1429	CRYZ	0.592
23596	OPN3	0.592
2948	GSTM4	0.592
54741	LEPROT	0.592
25994	HIGD1A	0.592
7345	UCHL1	0.592
155066	ATP6V0E2	0.592
9296	LOC101927180	0.592
975	CD81	0.592
928	CD9	0.592
8848	TSC22D1	0.592
7168	TPM1	0.592
64359	NXN	0.592
1465	CSRP1	0.591
1513	CTSK	0.591
2537	IFI6	0.591
25874	MPC2	0.591
3155	HMGCL	0.591
6277	S100A6	0.591
9341	VAMP3	0.591
3417	IDH1	0.591
7384	UQCRC1	0.591
3490	IGFBP7	0.591
5311	PKD2	0.591
27089	UQCRQ	0.591
9315	NREP	0.591
51299	NRN1	0.591
526	ATP6V1B2	0.591
9531	BAG3	0.591
23052	ENDOD1	0.591
8835	SOCS2	0.591
5693	PSMB5	0.591
79135	APOO	0.591
8406	SRPX	0.591
7779	SLC30A1	0.59
98	LOC101927144	0.59
347	APOD	0.59
4835	NQO2	0.59
1318	SLC31A2	0.59
2805	GOT1	0.59
1152	CKB	0.59
23558	WBP2	0.59
6535	SLC6A8	0.59
79921	TCEAL4	0.59
2274	FHL2	0.589
3628	INPP1	0.589
822	CAPG	0.589
25915	NDUFAF3	0.589
2195	FAT1	0.589
23022	PALLD	0.589
58528	RRAGD	0.589
1020	CDK5	0.589
10512	SEMA3C	0.589
11328	FKBP9	0.589
2770	GNAI1	0.589
60370	AVPI1	0.589
977	CD151	0.589
112	ADCY6	0.589
51019	CCDC53	0.589
2184	FAH	0.589
4212	MEIS2	0.589
26471	NUPR1	0.589
57017	COQ9	0.589
25979	DHRS7B	0.589
3613	IMPA2	0.589
1349	COX7B	0.589
4696	NDUFA3	0.589
10857	PGRMC1	0.589
1718	DHCR24	0.588
34	ACADM	0.588
3664	IRF6	0.588
5860	QDPR	0.588
7045	TGFBI	0.588
3486	IGFBP3	0.588
55353	LAPTM4B	0.588
22982	DIP2C	0.588
57698	KIAA1598	0.588
27020	NPTN	0.588
10140	TOB1	0.588
9625	AATK	0.588
682	BSG	0.588
11034	DSTN	0.588
537	ATP6AP1	0.588
6451	SH3BGRL	0.588
2135	EXTL2	0.587
223	ALDH9A1	0.587
54344	DPM3	0.587
390	RND3	0.587
4709	NDUFB3	0.587
9540	TP53I3	0.587
8309	ACOX2	0.587
8553	BHLHE40	0.587
4131	MAP1B	0.587
760	CA2	0.587
10497	UNC13B	0.587
10670	RRAGA	0.587
1902	LPAR1	0.587
2021	ENDOG	0.587
445	ASS1	0.587
1892	ECHS1	0.587
10577	NPC2	0.587
4628	MYH10	0.587
2879	GPX4	0.587
55228	PNMAL1	0.587
7076	TIMP1	0.587
51375	SNX7	0.586
3685	ITGAV	0.586
25864	ABHD14A	0.586
4286	MITF	0.586
4711	NDUFB5	0.586
308	ANXA5	0.586
7466	WFS1	0.586
92689	FAM114A1	0.586
309	ANXA6	0.586
22881	ANKRD6	0.586
23593	HEBP2	0.586
51660	MPC1	0.586
140465	MYL6B	0.586
2012	EMP1	0.586
10160	FARP1	0.586
7041	TGFB1I1	0.586
10493	VAT1	0.586
51257	MARCH2	0.586
5476	CTSA	0.586
7078	TIMP3	0.586
4354	MPP1	0.586
5867	SPHAR	0.585
211	ALAS1	0.585
2992	GYG1	0.585
10252	SPRY1	0.585
1601	LOC101926921	0.585
4199	ME1	0.585
10404	CPQ	0.585
6383	SDC2	0.585
7991	TUSC3	0.585
4702	NDUFA8	0.585
549	AUH	0.585
1282	COL4A1	0.585
79622	SNRNP25	0.585
37	ACADVL	0.585
3759	KCNJ2	0.585
7077	TIMP2	0.585
54453	RIN2	0.585
529	ATP6V1E1	0.585
51309	ARMCX1	0.585
56271	BEX4	0.585
1363	CPE	0.584
221749	PXDC1	0.584
64759	TNS3	0.584
4061	LY6E	0.584
11041	B3GNT1	0.584
113146	AHNAK2	0.584
8402	SLC25A11	0.584
6590	SLPI	0.584
51227	PIGP	0.584
2239	GPC4	0.584
11080	DNAJB4	0.583
183	AGT	0.583
26994	RNF11	0.583
5872	RAB13	0.583
6275	S100A4	0.583
55240	STEAP3	0.583
214	ALCAM	0.583
10231	RCAN2	0.583
6196	RPS6KA2	0.583
2790	GNG10	0.583
26509	MYOF	0.583
5507	PPP1R3C	0.583
9415	FADS2	0.583
6821	SUOX	0.583
9891	NUAK1	0.583
5412	UBL3	0.583
527	ATP6V0C	0.583
780	MIR4640	0.583
4128	MAOA	0.583
6272	SORT1	0.582
3241	HPCAL1	0.582
64114	TMBIM1	0.582
57493	HEG1	0.582
950	SCARB2	0.582
112611	RWDD2A	0.582
4082	MARCKS	0.582
22921	MSRB2	0.582
7580	ZNF32	0.582
133	ADM	0.582
4285	MIPEP	0.582
2009	EML1	0.582
201229	LYRM9	0.582
7504	XK	0.582
1069	CETN2	0.582
6282	S100A11	0.581
7388	UQCRHL	0.581
3398	ID2	0.581
25937	WWTR1	0.581
2632	GBE1	0.581
3693	ITGB5	0.581
5523	PPP2R3A	0.581
1519	CTSO	0.581
6507	SLC1A3	0.581
6678	SPARC	0.581
23328	SASH1	0.581
57515	SERINC1	0.581
8724	SNX3	0.581
23089	PEG10	0.581
2040	STOM	0.581
9858	PPP1R26	0.581
3632	INPP5A	0.581
7431	VIM	0.581
2495	FTH1	0.581
1466	CSRP2	0.581
1512	CTSH	0.581
1728	NQO1	0.581
4092	SMAD7	0.581
84617	TUBB6	0.581
1340	COX6B1	0.581
1727	CYB5R3	0.581
3162	HMOX1	0.581
2157	F8	0.581
50486	G0S2	0.58
81493	SYNC	0.58
9249	DHRS3	0.58
3790	KCNS3	0.58
518	ATP5G3	0.58
11259	FILIP1L	0.58
523	ATP6V1A	0.58
56898	BDH2	0.58
6696	SPP1	0.58
22885	ABLIM3	0.58
23500	DAAM2	0.58
2631	GBAS	0.58
858	CAV2	0.58
85453	TSPYL5	0.58
51474	LIMA1	0.58
51084	CRYL1	0.58
3418	IDH2	0.58
10381	TUBB3	0.58
9114	ATP6V0D1	0.58
6662	SOX9	0.58
140885	SIRPA	0.58
10903	MTMR11	0.58
23641	LDOC1	0.58
163	AP2B1	0.58
2170	FABP3	0.579
5664	PSEN2	0.579
2281	FKBP1B	0.579
55129	ANO10	0.579
5480	PPIC	0.579
1026	CDKN1A	0.579
8910	SGCE	0.579
10397	NDRG1	0.579
210	ALAD	0.579
1509	CTSD	0.579
2950	GSTP1	0.579
3992	MIR1908	0.579
58472	SQRDL	0.579
54985	HCFC1R1	0.579
2821	GPI	0.579
51079	NDUFA13	0.579
4758	NEU1	0.579
11240	PADI2	0.578
2752	GLUL	0.578
388650	FAM69A	0.578
5824	PEX19	0.578
6284	S100A13	0.578
8412	BCAR3	0.578
7277	TUBA4A	0.578
128	ADH5	0.578
5188	PET112	0.578
22836	RHOBTB3	0.578
2745	GLRX	0.578
10924	SMPDL3A	0.578
2766	GMPR	0.578
10488	CREB3	0.578
158471	PRUNE2	0.578
59	ACTA2	0.578
9200	PTPLA	0.578
1717	DHCR7	0.578
4013	VWA5A	0.578
1203	CLN5	0.578
57447	NDRG2	0.578
4947	OAZ2	0.578
11337	GABARAP	0.578
10449	ACAA2	0.578
50	ACO2	0.578
10628	TXNIP	0.578
4281	MID1	0.578
1266	CNN3	0.577
54996	MARC2	0.577
3485	IGFBP2	0.577
51449	PCYOX1	0.577
65055	REEP1	0.577
79083	MLPH	0.577
131544	CRYBG3	0.577
4638	MYLK	0.577
5162	PDHB	0.577
5352	PLOD2	0.577
55076	TMEM45A	0.577
590	BCHE	0.577
291	SLC25A4	0.577
9061	PAPSS1	0.577
857	CAV1	0.577
427	ASAH1	0.577
301	ANXA1	0.577
5730	PTGDS	0.577
6319	SCD	0.577
80150	ASRGL1	0.577
506	ATP5B	0.577
55323	LARP6	0.577
11345	GABARAPL2	0.577
81533	ITFG1	0.577
3675	ITGA3	0.577
51181	DCXR	0.577
516	ATP5G1	0.577
439	ASNA1	0.577
9524	TECR	0.577
1476	CSTB	0.577
3920	LAMP2	0.577
5358	PLS3	0.577
7102	TSPAN7	0.577
23095	KIF1B	0.576
4681	MINOS1-NBL1	0.576
5997	RGS2	0.576
274	BIN1	0.576
6697	SPR	0.576
90	ACVR1	0.576
1605	DAG1	0.576
1182	CLCN3	0.576
9037	SEMA5A	0.576
27242	TNFRSF21	0.576
10247	HRSP12	0.576
2167	FABP4	0.576
84909	C9orf3	0.576
8777	MPDZ	0.576
4722	NDUFS3	0.576
7108	TM7SF2	0.576
847	CAT	0.576
2621	GAS6	0.576
51382	ATP6V1D	0.576
599	BCL2L2-PABPN1	0.576
64400	AKTIP	0.576
23327	NEDD4L	0.576
6647	SOD1	0.576
55852	TEX2	0.576
1647	GADD45A	0.575
25932	CLIC4	0.575
5351	PLOD1	0.575
51374	ATRAID	0.575
4717	NDUFC1	0.575
1174	AP1S1	0.575
6624	FSCN1	0.575
23259	DDHD2	0.575
83988	NCALD	0.575
169611	OLFML2A	0.575
9886	RHOBTB1	0.575
23621	BACE1	0.575
6302	TSPAN31	0.575
79365	BHLHE41	0.575
10966	RAB40B	0.575
5164	PDK2	0.575
64847	SPATA20	0.575
9482	STX8	0.575
4924	NUCB1	0.575
11142	PKIG	0.575
3321	IGSF3	0.574
6271	S100A1	0.574
6281	S100A10	0.574
2181	ACSL3	0.574
81618	ITM2C	0.574
1371	CPOX	0.574
25907	TMEM158	0.574
9467	SH3BP5	0.574
3074	HEXB	0.574
5191	PEX7	0.574
256227	STEAP1B	0.574
5577	PRKAR2B	0.574
57037	ANKMY2	0.574
63917	GALNT11	0.574
1537	CYC1	0.574
23362	PSD3	0.574
2669	GEM	0.574
6575	SLC20A2	0.574
8836	GGH	0.574
2934	GSN	0.574
10062	NR1H3	0.574
26580	BSCL2	0.574
29984	RHOD	0.574
334	APLP2	0.574
3611	ILK	0.574
4038	LRP4	0.574
6876	TAGLN	0.574
1848	DUSP6	0.574
9445	ITM2B	0.574
4828	NMB	0.574
1632	ECI1	0.574
4833	NME4	0.574
51704	GPRC5B	0.574
81631	MAP1LC3B	0.574
230	ALDOC	0.574
4779	NFE2L1	0.574
535	ATP6V0A1	0.574
27243	CHMP2A	0.574
57192	MCOLN1	0.574
1525	CXADR	0.574
4694	NDUFA1	0.574
5052	PRDX1	0.573
79630	C1orf54	0.573
151011	SEPT10	0.573
23677	SH3BP4	0.573
26751	SH3YL1	0.573
57088	PLSCR4	0.573
10409	BASP1	0.573
1809	DPYSL3	0.573
7025	NR2F1	0.573
26503	SLC17A5	0.573
6310	ATXN1	0.573
3202	HOXA5	0.573
5327	PLAT	0.573
665	BNIP3L	0.573
9060	PAPSS2	0.573
5003	SLC22A18AS	0.573
5641	LGMN	0.573
23741	EID1	0.573
51573	GDE1	0.573
89927	C16orf45	0.573
30851	TAX1BP3	0.573
23255	SOGA2	0.573
1175	AP2S1	0.573
6253	RTN2	0.573
522	ATP5J	0.573
874	CBR3	0.573
64976	MRPL40	0.573
23612	PHLDA3	0.572
28956	LAMTOR2	0.572
6051	RNPEP	0.572
713	C1QB	0.572
8560	DEGS1	0.572
8574	AKR7A2	0.572
9411	ARHGAP29	0.572
23066	CAND2	0.572
686	BTD	0.572
57205	ATP10D	0.572
6622	SNCA	0.572
10184	LHFPL2	0.572
3482	IGF2R	0.572
1191	CLU	0.572
4023	LPL	0.572
4856	NOV	0.572
51606	ATP6V1H	0.572
11258	DCTN3	0.572
51280	GOLM1	0.572
55848	PLGRKT	0.572
10771	ZMYND11	0.572
3988	LIPA	0.572
30008	EFEMP2	0.572
2799	GNS	0.572
7103	TSPAN8	0.572
145389	SLC38A6	0.572
302	ANXA2	0.572
9236	CCPG1	0.572
1428	CRYM	0.572
2806	GOT2	0.572
79068	FTO	0.572
10430	TMEM147	0.572
10755	GIPC1	0.572
341	APOC1	0.572
8605	PLA2G4C	0.572
10904	BLCAP	0.572
1472	CST4	0.572
5621	PRNP	0.572
7267	TTC3P1	0.572
3005	H1F0	0.572
2026	ENO2	0.572
10916	MAGED2	0.572
10560	SLC19A2	0.571
4720	NDUFS2	0.571
5087	PBX1	0.571
129642	MBOAT2	0.571
388	RHOB	0.571
7837	PXDN	0.571
114112	TXNRD3NB	0.571
55179	FAIM	0.571
56925	LXN	0.571
9429	ABCG2	0.571
3295	HSD17B4	0.571
8507	ENC1	0.571
9604	RNF14	0.571
2296	FOXC1	0.571
4147	LOC100506558	0.571
55312	RFK	0.571
53	ACP2	0.571
9638	FEZ1	0.571
5827	PXMP2	0.571
9240	PNMA1	0.571
9556	C14orf2	0.571
2548	GAA	0.571
1155	TBCB	0.571
1777	DNASE2	0.571
9454	HOMER3	0.571
1312	COMT	0.571
51085	MLXIPL	0.571
11326	VSIG4	0.571
1287	COL4A5	0.571
6594	SMARCA1	0.571
9823	ARMCX2	0.571
2271	FH	0.57
23179	RGL1	0.57
824	CAPN2	0.57
10477	UBE2E3	0.57
1545	CYP1B1	0.57
27347	STK39	0.57
3300	DNAJB2	0.57
51646	YPEL5	0.57
10217	CTDSPL	0.57
2119	ETV5	0.57
25827	FBXL2	0.57
2720	TMPPE	0.57
166647	GPR125	0.57
6443	SGCB	0.57
1036	CDO1	0.57
1347	COX7A2	0.57
27244	SESN1	0.57
100128553	CTAGE4	0.57
10656	KHDRBS3	0.57
23167	EFR3A	0.57
55074	OXR1	0.57
6386	SDCBP	0.57
1515	CTSV	0.57
1955	MEGF9	0.57
84302	TMEM246	0.57
26521	TIMM8B	0.57
25840	METTL7A	0.57
10186	LHFP	0.57
29103	DNAJC15	0.57
26175	TMEM251	0.57
51335	NGRN	0.57
6447	SCG5	0.57
4706	NDUFAB1	0.57
3430	IFI35	0.57
5833	PCYT2	0.57
7386	UQCRFS1	0.57
25825	BACE2	0.57
8349	HIST2H2BE	0.57
1397	CRIP2	0.57
11332	ACOT7	0.569
2152	F3	0.569
2517	FUCA1	0.569
29922	NME7	0.569
3953	LEPROT	0.569
5784	PTPN14	0.569
7286	TUFT1	0.569
4358	MPV17	0.569
51232	LOC101929500	0.569
8324	FZD7	0.569
1173	AP2M1	0.569
175	AGA	0.569
5530	PPP3CA	0.569
8987	STBD1	0.569
475	ATOX1	0.569
1595	CYP51A1	0.569
2791	GNG11	0.569
4233	MET	0.569
5420	PODXL	0.569
7982	ST7	0.569
5091	PC	0.569
23371	TENC1	0.569
8099	CDK2AP1	0.569
64112	MOAP1	0.569
5315	PKM	0.569
5348	FXYD1	0.569
29058	TMEM230	0.569
1827	RCAN1	0.569
29796	UQCR10	0.569
56180	MOSPD1	0.569
11221	DUSP10	0.568
3775	KCNK1	0.568
8659	ALDH4A1	0.568
23301	EHBP1	0.568
4052	LTBP1	0.568
4710	NDUFB4	0.568
6649	SOD3	0.568
23176	SEPT8	0.568
80762	NDFIP1	0.568
3106	HLA-B	0.568
5110	PCMT1	0.568
4708	NDUFB2	0.568
8460	TPST1	0.568
1345	COX6C	0.568
54704	PDP1	0.568
55638	SYBU	0.568
57509	MTUS1	0.568
79956	ERMP1	0.568
7423	VEGFB	0.568
1389	CREBL2	0.568
5891	MOK	0.568
23191	CYFIP1	0.568
2644	GCHFR	0.568
55364	IMPACT	0.568
5438	POLR2I	0.568
23767	FLRT3	0.568
1774	DNASE1L1	0.568
11230	PRAF2	0.568
357	SHROOM2	0.568
412	STS	0.568
8226	HDHD1	0.568
54432	YIPF1	0.567
79762	C1orf115	0.567
9636	ISG15	0.567
1290	COL5A2	0.567
2202	EFEMP1	0.567
2335	FN1	0.567
9553	MRPL33	0.567
7358	UGDH	0.567
4651	MYO10	0.567
9053	MAP7	0.567
813	CALU	0.567
5168	ENPP2	0.567
5516	PPP2CB	0.567
2776	GNAQ	0.567
9414	TJP2	0.567
10579	TACC2	0.567
23555	TSPAN15	0.567
4255	MGMT	0.567
4601	MXI1	0.567
10410	IFITM3	0.567
1500	CTNND1	0.567
5441	POLR2L	0.567
5571	PRKAG1	0.567
115207	KCTD12	0.567
79038	ZFYVE21	0.567
5694	PSMB6	0.567
23335	WDR7	0.567
2593	GAMT	0.567
770	CA11	0.567
6576	SLC25A1	0.567
6192	RPS4Y1	0.567
10103	TSPAN1	0.566
1952	CELSR2	0.566
22977	AKR7A3	0.566
23673	STX12	0.566
51022	GLRX2	0.566
6391	SDHC	0.566
79033	ERI3	0.566
79971	WLS	0.566
653784	MZT2B	0.566
11167	FSTL1	0.566
7220	TRPC1	0.566
79443	FYCO1	0.566
2110	ETFDH	0.566
23382	AHCYL2	0.566
26872	STEAP1	0.566
2731	GLDC	0.566
6505	SLC1A1	0.566
3437	IFIT3	0.566
6387	CXCL12	0.566
57476	GRAMD1B	0.566
1649	DDIT3	0.566
10979	FERMT2	0.566
1603	DAD1	0.566
171546	SPTSSA	0.566
55860	ACTR10	0.566
5836	PYGL	0.566
2200	FBN1	0.566
83464	APH1B	0.566
28955	DEXI	0.566
2896	GRN	0.566
81035	COLEC12	0.566
9040	UBE2M	0.566
10544	PROCR	0.566
22981	NINL	0.566
2907	GRINA	0.566
115201	ATG4A	0.566
2564	MIR452	0.566
3730	KAL1	0.566
9367	RAB9A	0.566
178	AGL	0.565
3290	HSD11B1	0.565
55268	ECHDC2	0.565
55970	GNG12	0.565
10267	RAMP1	0.565
3655	ITGA6	0.565
8604	SLC25A12	0.565
51421	AMOTL2	0.565
2983	GUCY1B3	0.565
306	ANXA3	0.565
4043	LRPAP1	0.565
521	ATP5I	0.565
10981	RAB32	0.565
39	ACAT2	0.565
7422	VEGFA	0.565
358	AQP1	0.565
3638	INSIG1	0.565
9805	SCRN1	0.565
8754	ADAM9	0.565
219699	UNC5B	0.565
27069	GHITM	0.565
55366	LGR4	0.565
5805	PTS	0.565
6309	SC5D	0.565
715	C1R	0.565
8655	DYNLL1	0.565
79001	VKORC1	0.565
10626	TRIM16L	0.565
136	ADORA2B	0.565
4729	NDUFV2	0.565
29911	HOOK2	0.565
374291	NDUFS7	0.565
5714	PSMD8	0.565
1051	CEBPB	0.565
182	JAG1	0.565
8204	NRIP1	0.565
23331	TTC28	0.565
23764	MAFF	0.565
7461	CLIP2	0.565
7448	SEBOX	0.565
7105	TSPAN6	0.565
10542	LAMTOR5	0.564
533	ATP6V0B	0.564
6894	TARBP1	0.564
10314	LANCL1	0.564
9936	LY75-CD302	0.564
4486	MST1R	0.564
6596	HLTF	0.564
22824	HSPA4L	0.564
23321	TRIM2	0.564
26234	FBXL5	0.564
10007	GNPDA1	0.564
1350	COX7C	0.564
1843	DUSP1	0.564
23530	NNT	0.564
57556	SEMA6A	0.564
7060	THBS4	0.564
1832	DSP	0.564
26240	FAM50B	0.564
51439	FAM8A1	0.564
22932	POMZP3	0.564
669	BPGM	0.564
9732	DOCK4	0.564
138050	LOC101929678	0.564
29088	MRPL15	0.564
5569	PKIA	0.564
10383	TUBB4B	0.564
1612	DAPK1	0.564
4781	NFIB	0.564
57608	KIAA1462	0.564
4316	MMP7	0.564
5954	DKFZp686K1684	0.564
26353	HSPB8	0.564
347902	AMIGO2	0.564
55652	SLC48A1	0.564
283537	SLC46A3	0.564
440387	CTRB2	0.564
4495	MT1G	0.564
81831	NETO2	0.564
27175	TUBG2	0.564
5176	SERPINF1	0.564
11031	RAB31	0.564
10437	IFI30	0.564
5329	PLAUR	0.564
80023	NRSN2	0.564
8455	ATRN	0.564
10043	TOM1	0.564
9145	SYNGR1	0.564
79154	DHRS11	0.564
10654	PMVK	0.563
116496	FAM129A	0.563
22883	CLSTN1	0.563
467	ATF3	0.563
6342	SCP2	0.563
1781	DYNC1I2	0.563
26010	SPATS2L	0.563
83439	TCF7L1	0.563
4291	MLF1	0.563
23324	MAN2B2	0.563
23270	TSPYL4	0.563
5603	MAPK13	0.563
644	BLVRA	0.563
26873	OPLAH	0.563
28957	MRPS28	0.563
56935	SMCO4	0.563
400	ARL1	0.563
8900	CCNA1	0.563
9375	TM9SF2	0.563
283638	CEP170B	0.563
23423	TMED3	0.563
4734	NEDD4	0.563
771	CA12	0.563
51734	MSRB1	0.563
65009	NDRG4	0.563
65990	FAM173A	0.563
79641	ROGDI	0.563
7531	YWHAE	0.563
2235	FECH	0.563
54958	TMEM160	0.563
1917	EEF1A2	0.563
83658	DYNLRB1	0.563
29844	TFPT	0.563
6303	SAT1	0.563
2331	FMOD	0.562
9588	PRDX6	0.562
9859	CEP170	0.562
10602	CDC42EP3	0.562
57142	RTN4	0.562
64284	RAB17	0.562
7851	MALL	0.562
25945	PVRL3	0.562
285203	EOGT	0.562
54681	P4HTM	0.562
10424	PGRMC2	0.562
9353	SLIT2	0.562
5019	OXCT1	0.562
2318	FLNC	0.562
27075	TSPAN13	0.562
2887	GRB10	0.562
6604	SMARCD3	0.562
10671	DCTN6	0.562
9694	EMC2	0.562
30968	STOML2	0.562
80256	FAM214B	0.562
8577	TMEFF1	0.562
8727	CTNNAL1	0.562
9314	KLF4	0.562
3995	FADS3	0.562
595	CCND1	0.562
5962	RDX	0.562
8050	PDHX	0.562
83700	JAM3	0.562
65981	CAPRIN2	0.562
81575	APOLD1	0.562
10150	MBNL2	0.562
26278	SACS	0.562
3916	LAMP1	0.562
9882	TBC1D4	0.562
4329	ALDH6A1	0.562
55218	EXD2	0.562
2108	ETFA	0.562
26035	GLCE	0.562
283796	GOLGA8I	0.562
9728	SECISBP2L	0.562
18	ABAT	0.562
51330	TNFRSF12A	0.562
7084	TK2	0.562
7385	UQCRC2	0.562
79006	METRN	0.562
79583	TMEM231	0.562
11072	DUSP14	0.562
7283	TUBG1	0.562
9902	MRC2	0.562
10975	UQCR11	0.562
5178	PEG3	0.562
55851	PSENEN	0.562
64981	MRPL34	0.562
718	C3	0.562
10634	GAS2L1	0.562
10159	ATP6AP2	0.562
23597	ACOT9	0.562
55160	ARHGEF10L	0.561
55765	C1orf106	0.561
55827	DCAF6	0.561
56998	CTNNBIP1	0.561
57134	MAN1C1	0.561
65108	MARCKSL1	0.561
8790	FPGT	0.561
8991	SELENBP1	0.561
26056	RAB11FIP5	0.561
2817	GPC1	0.561
5899	RALB	0.561
9581	PREPL	0.561
26355	FAM162A	0.561
26577	PCOLCE2	0.561
8536	CAMK1	0.561
8404	SPARCL1	0.561
9778	KIAA0232	0.561
2690	GHR	0.561
2697	GJA1	0.561
670	BPHL	0.561
273	AMPH	0.561
3569	IL6	0.561
6717	SRI	0.561
800	CALD1	0.561
7419	VDAC3	0.561
10422	UBAC1	0.561
4814	NINJ1	0.561
51162	EGFL7	0.561
84263	HSDL2	0.561
9853	RUSC2	0.561
10873	ME3	0.561
10897	YIF1A	0.561
23625	FAM89B	0.561
25858	TEX40	0.561
6764	ST5	0.561
2647	BLOC1S1	0.561
3226	HOXC10	0.561
5025	P2RX4	0.561
50813	COPS7A	0.561
51071	DERA	0.561
83468	GLT8D2	0.561
115817	DHRS1	0.561
4053	LTBP2	0.561
87	ACTN1	0.561
10073	SNUPN	0.561
4643	MYO1E	0.561
51065	RPS27L	0.561
5151	PDE8A	0.561
7082	TJP1	0.561
56942	CMC2	0.561
9665	KIAA0430	0.561
23531	MMD	0.561
29	ABR	0.561
58488	PCTP	0.561
9144	SYNGR2	0.561
55205	ZNF532	0.561
5300	PIN1	0.561
55643	BTBD2	0.561
6450	SH3BGR	0.561
1652	DDTL	0.561
25809	TTLL1	0.561
10325	RRAGB	0.561
55859	BEX1	0.561
10768	AHCYL1	0.56
1382	CRABP2	0.56
149603	RNF187	0.56
25903	OLFML2B	0.56
26227	PHGDH	0.56
29956	CERS2	0.56
3491	CYR61	0.56
5768	QSOX1	0.56
79739	TTLL7	0.56
23433	RHOQ	0.56
25972	UNC50	0.56
4118	MAL	0.56
57060	PCBP4	0.56
788	SLC25A20	0.56
9435	CHST2	0.56
54463	FAM134B	0.56
2037	EPB41L2	0.56
5796	PTPRK	0.56
8417	STX7	0.56
9324	HMGN3	0.56
4189	DNAJB9	0.56
10280	SIGMAR1	0.56
23424	TDRD7	0.56
29968	PSAT1	0.56
6461	SHB	0.56
259230	SGMS1	0.56
3098	HK1	0.56
509	ATP5C1	0.56
5209	PFKFB3	0.56
657	BMPR1A	0.56
1351	COX8A	0.56
221	ALDH3B1	0.56
24147	FJX1	0.56
56672	AKIP1	0.56
23479	ISCU	0.56
29095	ORMDL2	0.56
4938	OAS1	0.56
56994	CHPT1	0.56
10484	SEC23A	0.56
10169	MIR1282	0.56
115	ADCY9	0.56
10610	ST6GALNAC2	0.56
30850	CDR2L	0.56
9706	ULK2	0.56
1050	CEBPA	0.56
2014	EMP3	0.56
2997	GYS1	0.56
4701	NDUFA7	0.56
59286	UBL5	0.56
9322	TRIP10	0.56
4599	MX1	0.56
23654	PLXNB2	0.56
27351	DESI1	0.56
6948	TCN2	0.56
6256	RXRA	0.56
4700	NDUFA6	0.56
2245	FGD1	0.56
8573	CASK	0.56
8284	KDM5D	0.56
22911	WDR47	0.559
477	ATP1A2	0.559
5287	PIK3C2B	0.559
5567	PRKACB	0.559
1123	CHN1	0.559
2995	GYPC	0.559
5325	PLAGL1	0.559
594	BCKDHB	0.559
10467	ZNHIT1	0.559
10922	FASTK	0.559
51650	MRPS33	0.559
5446	PON3	0.559
54981	NMRK1	0.559
7306	TYRP1	0.559
91373	UAP1L1	0.559
1847	DUSP5	0.559
79754	ASB13	0.559
2286	FKBP2	0.559
406	ARNTL	0.559
4162	MCAM	0.559
51700	CYB5R2	0.559
53826	FXYD6-FXYD2	0.559
32	ACACB	0.559
4035	LRP1	0.559
57658	CALCOCO1	0.559
9412	LOC101928625	0.559
55647	RAB20	0.559
6297	SALL2	0.559
23312	DMXL2	0.559
267	AMFR	0.559
3487	IGFBP4	0.559
5034	P4HB	0.559
10272	FSTL3	0.559
2036	EPB41L1	0.559
9978	RBX1	0.559
4191	MDH2	0.559
2719	GPC3	0.559
64743	WDR13	0.559
6567	SLC16A2	0.559
8908	GYG2	0.559
23271	CAMSAP2	0.558
2582	GALE	0.558
51133	KCTD3	0.558
5321	PLA2G4A	0.558
9672	SDC3	0.558
1373	CPS1	0.558
26275	HIBCH	0.558
51011	FAHD2A	0.558
7035	TFPI	0.558
7145	TNS1	0.558
7857	SCG2	0.558
9741	LAPTM4A	0.558
10954	PDIA5	0.558
5468	PPARG	0.558
55752	SEPT11	0.558
8492	PRSS12	0.558
28962	OSTM1	0.558
4646	MYO6	0.558
55788	LMBRD1	0.558
6993	DYNLT1	0.558
10447	FAM3C	0.558
8321	FZD1	0.558
286148	DPY19L4	0.558
4482	MSRA	0.558
5339	PLEC	0.558
6422	SFRP1	0.558
6591	SNAI2	0.558
8601	RGS20	0.558
216	ALDH1A1	0.558
2218	FKTN	0.558
9380	GRHPR	0.558
55760	DHX32	0.558
56521	DNAJC12	0.558
11098	PRSS23	0.558
2348	FOLR1	0.558
23705	CADM1	0.558
89797	NAV2	0.558
784	CACNB3	0.558
23428	SLC7A8	0.558
23588	KLHDC2	0.558
56906	THAP10	0.558
226	ALDOA	0.558
4504	MT3	0.558
3728	JUP	0.558
6720	SREBF1	0.558
8506	CNTNAP1	0.558
25800	SLC39A6	0.558
1346	COX7A1	0.558
2217	FCGRT	0.558
55786	ZNF415	0.558
10079	ATP9A	0.558
6767	ST13	0.558
3105	HLA-A	0.558
10479	SLC9A6	0.558
83604	TMEM47	0.558
8905	AP1S2	0.558
140609	NEK7	0.557
2730	GCLM	0.557
4811	NID1	0.557
5792	PTPRF	0.557
9528	TMEM59	0.557
28951	TRIB2	0.557
51454	GULP1	0.557
56947	MFF	0.557
8491	MAP4K3	0.557
56920	SEMA3G	0.557
10957	PNRC1	0.557
7058	THBS2	0.557
81853	TMEM14B	0.557
55281	TMEM140	0.557
64764	CREB3L2	0.557
9551	ARMC2-AS1	0.557
2039	DMTN	0.557
5157	PDGFRL	0.557
1793	DOCK1	0.557
94134	ARHGAP12	0.557
9562	MINPP1	0.557
2017	CTTN	0.557
25891	PAMR1	0.557
28971	AAMDC	0.557
29087	THYN1	0.557
9645	MICAL2	0.557
9828	ARHGEF17	0.557
9846	GAB2	0.557
22822	PHLDA1	0.557
10379	IRF9	0.557
10400	PEMT	0.557
27231	NMRK2	0.557
51129	ANGPTL4	0.557
51171	HSD17B14	0.557
7089	TLE2	0.557
8775	NAPA	0.557
10955	SERINC3	0.557
55614	KIF16B	0.557
9762	LZTS3	0.557
11015	KDELR3	0.557
23532	PRAME	0.557
23543	RBFOX2	0.557
2952	GSTT1	0.557
6300	MAPK12	0.557
51566	ARMCX3	0.557
85458	DIXDC1	0.557
27346	TMEM97	0.557
50854	C6orf48	0.557
8870	IER3	0.557
140462	ASB9	0.557
25878	MXRA5	0.557
54885	TBC1D8B	0.557
127833	SYT2	0.556
23576	DDAH1	0.556
23623	RUSC1	0.556
3725	JUN	0.556
3914	LAMB3	0.556
4237	MFAP2	0.556
55277	FGGY	0.556
57402	S100A14	0.556
6390	SDHB	0.556
7059	THBS3	0.556
3625	INHBB	0.556
4430	MYO1B	0.556
55577	NAGK	0.556
9637	FEZ2	0.556
7433	VIPR1	0.556
10417	LOC100130872	0.556
3248	HPGD	0.556
3627	CXCL10	0.556
7424	VEGFC	0.556
1657	DMXL1	0.556
8382	NME5	0.556
25844	YIPF3	0.556
10552	ARPC1A	0.556
4967	OGDH	0.556
5154	PDGFA	0.556
7205	TRIP6	0.556
444	ASPH	0.556
63898	SH2D4A	0.556
9920	KBTBD11	0.556
1306	COL15A1	0.556
5646	PRSS3	0.556
5774	PTPN3	0.556
1075	CTSC	0.556
51144	HSD17B12	0.556
55742	PARVA	0.556
6392	SDHD	0.556
65084	TMEM135	0.556
1634	DCN	0.556
55711	FAR2	0.556
7421	VDR	0.556
3714	JAG2	0.556
56936	CCDC177	0.556
11261	CHP1	0.556
5604	MAP2K1	0.556
5955	RCN2	0.556
10040	TOM1L1	0.556
23461	ABCA5	0.556
3217	HOXB7	0.556
51081	MRPS7	0.556
80221	ACSF2	0.556
4864	NPC1	0.556
23396	PIP5K1C	0.556
25759	SHC2	0.556
558	AXL	0.556
80199	FUZ	0.556
81926	ABHD17A	0.556
4826	NNAT	0.556
6640	SNTA1	0.556
7052	TGM2	0.556
8209	C21orf33	0.556
11274	USP18	0.556
27246	RNF115	0.556
6855	SYP	0.556
23564	DDAH2	0.556
1730	DIAPH2	0.556
84187	TMEM164	0.556
9131	AIFM1	0.556
51102	MECR	0.555
55092	TMEM51	0.555
6273	S100A2	0.555
79590	MRPL24	0.555
27247	NFU1	0.555
4719	NDUFS1	0.555
55258	THNSL2	0.555
8291	DYSF	0.555
10491	LOC100653071	0.555
56954	NIT2	0.555
6988	TCTA	0.555
1212	CLTB	0.555
7416	VDAC1	0.555
9945	GFPT2	0.555
2030	SLC29A1	0.555
55603	FAM46A	0.555
8763	CD164	0.555
8936	WASF1	0.555
9590	AKAP12	0.555
1780	DYNC1I1	0.555
5166	PDK4	0.555
2203	FBP1	0.555
4712	NDUFB6	0.555
54914	FOCAD	0.555
51363	CHST15	0.555
9231	DLG5	0.555
51075	TMX2	0.555
57758	SCUBE2	0.555
5920	RARRES3	0.555
79056	PRRG4	0.555
3945	LDHB	0.555
57460	PPM1H	0.555
93081	TEX30	0.555
3419	IDH3A	0.555
50810	HDGFRP3	0.555
7301	TYRO3	0.555
9915	ARNT2	0.555
26063	DECR2	0.555
3483	IGFALS	0.555
9780	PIEZO1	0.555
284119	PTRF	0.555
4905	LOC101930324	0.555
59342	SCPEP1	0.555
9526	MPDU1	0.555
4680	CEACAM6	0.555
5349	FXYD3	0.555
10398	MYL9	0.555
57446	NDRG3	0.555
9334	B4GALT5	0.555
754	PTTG1IP	0.555
4151	MB	0.555
5447	POR	0.555
9569	GTF2IRD1	0.555
10046	MAMLD1	0.555
3373	HYAL1	0.555
1737	DLAT	0.555
11000	SLC27A3	0.555
79710	MORC4	0.555
10763	NES	0.554
3399	ID3	0.554
6675	UAP1	0.554
7412	VCAM1	0.554
8564	KMO	0.554
9829	DNAJC6	0.554
23175	LPIN1	0.554
23363	OBSL1	0.554
3797	KIF3C	0.554
6711	SPTBN1	0.554
6744	SSFA2	0.554
8869	ST3GAL5	0.554
10063	COX17	0.554
2317	FLNB	0.554
23158	TBC1D9	0.554
55601	DDX60	0.554
1958	EGR1	0.554
3673	ITGA2	0.554
51015	ISOC1	0.554
900	CCNG1	0.554
10370	CITED2	0.554
3006	HIST1H1C	0.554
3017	HIST1H2BD	0.554
4739	NEDD9	0.554
85236	HIST1H2BK	0.554
9896	FIG4	0.554
23008	KLHDC10	0.554
57016	AKR1B10	0.554
5764	PTN	0.554
9771	RAPGEF5	0.554
23462	HEY1	0.554
23643	LY96	0.554
64236	PDLIM2	0.554
7227	TRPS1	0.554
79776	ZFHX4	0.554
120	ADD3	0.554
22876	INPP5F	0.554
22943	DKK1	0.554
6840	SVIL	0.554
6934	TCF7L2	0.554
9124	PDLIM1	0.554
2132	EXT2	0.554
8898	MTMR2	0.554
55332	DRAM1	0.554
57228	SMAGP	0.554
8496	PPFIBP1	0.554
7347	UCHL3	0.554
23768	LOC100506718	0.554
384	ARG2	0.554
4707	NDUFB1	0.554
79789	CLMN	0.554
9578	CDC42BPB	0.554
26585	GREM1	0.554
23417	MLYCD	0.554
8996	NOL3	0.554
92579	G6PC3	0.554
171586	ABHD3	0.554
9306	SOCS6	0.554
10653	SPINT2	0.554
113178	SCAMP4	0.554
126393	HSPB6	0.554
2512	FTL	0.554
7001	PRDX2	0.554
55321	TMEM74B	0.554
8195	MKKS	0.554
6453	ITSN1	0.554
11135	CDC42EP1	0.554
27344	PCSK1N	0.554
3421	IDH3G	0.554
140597	TCEAL2	0.554
64219	PJA1	0.554
91851	CHRDL1	0.554
10000	AKT3	0.553
5129	CDK18	0.553
64754	SMYD3	0.553
51315	KRCC1	0.553
8436	SDPR	0.553
8745	ADAM23	0.553
29995	LMCD1	0.553
10463	SLC30A9	0.553
10891	PPARGC1A	0.553
23001	WDFY3	0.553
154	ADRB2	0.553
1611	DAP	0.553
206358	SLC36A1	0.553
23194	FBXL7	0.553
26064	RAI14	0.553
9765	ZFYVE16	0.553
116138	KLHDC3	0.553
25901	CCDC28A	0.553
93664	CADPS2	0.553
9747	FAM115A	0.553
2222	FDFT1	0.553
23516	SLC39A14	0.553
284	ANGPT1	0.553
7381	UQCRB	0.553
10020	GNE	0.553
123	PLIN2	0.553
23670	TMEM2	0.553
445815	PALM2-AKAP2	0.553
687	KLF9	0.553
79817	MOB3B	0.553
10531	PITRM1	0.553
23412	COMMD3	0.553
79004	CUEDC2	0.553
254359	ZDHHC24	0.553
4041	LRP5	0.553
55863	TMEM126B	0.553
8082	SSPN	0.553
10257	ABCC4	0.553
10284	SAP18	0.553
7453	WARS	0.553
83660	TLN2	0.553
10295	BCKDK	0.553
3281	HSBP1	0.553
57020	C16orf62	0.553
8639	AOC3	0.553
1000	CDH2	0.553
498	ATP5A1	0.553
2767	GNA11	0.553
1470	CST2	0.553
2953	GSTT2B	0.553
8508	NIPSNAP1	0.553
8799	PEX11B	0.553
23229	ARHGEF9	0.553
2316	FLNA	0.553
3108	HLA-DMA	0.553
5716	PSMD10	0.553
3898	LAD1	0.552
4000	LMNA	0.552
54499	TMCO1	0.552
23314	SATB2	0.552
29994	BAZ2B	0.552
3488	IGFBP5	0.552
3554	IL1R1	0.552
51141	INSIG2	0.552
5334	PLCL1	0.552
55041	PLEKHB2	0.552
65124	SOWAHC	0.552
7360	UGP2	0.552
79901	CYBRD1	0.552
23043	TNIK	0.552
3269	HRH1	0.552
378	ARF4	0.552
8850	KAT2B	0.552
10769	PLK2	0.552
6389	SDHA	0.552
6584	SLC22A5	0.552
2295	FOXF2	0.552
23294	ANKS1A	0.552
1124	LOC644086	0.552
8323	FZD6	0.552
10555	AGPAT2	0.552
7099	TLR4	0.552
9536	PTGES	0.552
5033	P4HA1	0.552
9118	INA	0.552
10581	IFITM2	0.552
283298	OLFML1	0.552
5031	P2RY6	0.552
25895	METTL21B	0.552
53373	TPCN1	0.552
6857	SYT1	0.552
8079	MLF2	0.552
22873	DZIP1	0.552
10516	FBLN5	0.552
4738	NEDD8	0.552
10519	CIB1	0.552
9455	HOMER2	0.552
123803	NTAN1	0.552
1362	CPD	0.552
1209	CLPTM1	0.552
5518	PPP2R1A	0.552
79763	ISOC2	0.552
4357	MPST	0.552
51205	ACP6	0.552
7126	TNFAIP1	0.552
415	ARSE	0.552
576	BAI2	0.551
9580	SOX13	0.551
116987	AGAP1	0.551
1653	DDX1	0.551
55686	MREG	0.551
6509	SLC1A4	0.551
7844	RNF103	0.551
9655	SOCS5	0.551
5096	PCCB	0.551
55214	LEPREL1	0.551
95	ACY1	0.551
287	ANK2	0.551
53343	NUDT9	0.551
1495	CTNNA1	0.551
1836	SLC26A2	0.551
4724	NDUFS4	0.551
501	ALDH7A1	0.551
6500	SKP1	0.551
831	CAST	0.551
90355	C5orf30	0.551
1490	CTGF	0.551
3400	ID4	0.551
3459	IFNGR1	0.551
64598	MOSPD3	0.551
29967	LRP12	0.551
528	ATP6V1C1	0.551
55790	CSGALNACT1	0.551
11067	C10orf10	0.551
22841	RAB11FIP2	0.551
3778	KCNMA1	0.551
55847	CISD1	0.551
79176	FBXL15	0.551
10313	RTN3	0.551
399979	SNX19	0.551
6947	TCN1	0.551
7070	THY1	0.551
9246	UBE2L6	0.551
22864	R3HDM2	0.551
54682	MANSC1	0.551
8738	CRADD	0.551
23034	SAMD4A	0.551
21	ABCA3	0.551
5595	MAPK3	0.551
1140	CHRNB1	0.551
3682	ITGAE	0.551
10908	PNPLA6	0.551
29086	BABAM1	0.551
29780	PARVB	0.551
2542	SLC37A4	0.551
28986	MAGEH1	0.551
4952	OCRL	0.551
10026	PIGK	0.55
10561	IFI44	0.55
127703	C1orf216	0.55
23207	PLEKHM2	0.55
23208	SYT11	0.55
2882	GPX7	0.55
375790	AGRN	0.55
5825	ABCD3	0.55
9826	ARHGEF11	0.55
9903	KLHL21	0.55
10920	COPS8	0.55
11138	TBC1D8	0.55
4133	MAP2	0.55
4862	NPAS2	0.55
5281	PIGF	0.55
7447	VSNL1	0.55
79134	TMEM185B	0.55
78987	CRELD1	0.55
8801	SUCLG2	0.55
9975	NR1D2	0.55
323	APBB2	0.55
4208	MEF2C	0.55
5201	PFDN1	0.55
56929	FEM1C	0.55
7265	TTC1	0.55
9867	PJA2	0.55
22875	ENPP4	0.55
7162	TPBG	0.55
7803	PTP4A1	0.55
29923	HILPDA	0.55
29969	MDFIC	0.55
3912	LAMB1	0.55
435	ASL	0.55
54103	GSAP	0.55
55607	PPP1R9A	0.55
8985	PLOD3	0.55
10987	COPS5	0.55
11030	RBPMS	0.55
23303	KIF13B	0.55
5747	PTK2	0.55
64798	DEPTOR	0.55
727800	RNF208	0.55
10121	ACTR1A	0.55
10580	SORBS1	0.55
5223	PGAM1	0.55
57178	ZMIZ1	0.55
5979	RET	0.55
64081	PBLD	0.55
7414	VCL	0.55
8027	STAM	0.55
23682	RAB38	0.55
29099	COMMD9	0.55
4054	LTBP3	0.55
57175	CORO1B	0.55
710	SERPING1	0.55
10161	LPAR6	0.55
2581	GALC	0.55
51292	GMPR2	0.55
6035	RNASE1	0.55
55930	MYO5C	0.55
56851	EMC7	0.55
23204	ARL6IP1	0.55
23659	PLA2G15	0.55
794	CALB2	0.55
10237	SLC35B1	0.55
10476	ATP5H	0.55
114897	C1QTNF1	0.55
1353	COX11	0.55
443	ASPA	0.55
9123	SLC16A3	0.55
64762	GAREM	0.55
593	BCKDHA	0.55
10069	RWDD2B	0.55
7074	TIAM1	0.55
25814	ATXN10	0.55
25829	TMEM184B	0.55
23632	CA14	0.55
2664	GDI1	0.55
8269	TMEM187	0.55
7923	HSD17B8	0.55
378950	RBMY1J	0.55
1031	CDKN2C	0.549
23400	ATP13A2	0.549
56944	OLFML3	0.549
6016	RIT1	0.549
6274	S100A3	0.549
80772	GLTPD1	0.549
10651	MTX2	0.549
10787	NCKAP1	0.549
253782	CERS6	0.549
25797	QPCT	0.549
30845	EHD3	0.549
79582	SPAG16	0.549
8576	STK16	0.549
55207	ARL8B	0.549
7098	TLR3	0.549
3572	IL6ST	0.549
4695	NDUFA2	0.549
65983	GRAMD3	0.549
2739	GLO1	0.549
4217	MAP3K5	0.549
26	AOC1	0.549
346562	GNAT3	0.549
7378	UPP1	0.549
830	CAPZA2	0.549
10687	PNMA2	0.549
51160	VPS28	0.549
8694	DGAT1	0.549
1029	CDKN2A	0.549
8395	PIP5K1B	0.549
9023	CH25H	0.549
9559	VPS26A	0.549
10346	TRIM22	0.549
10553	HTATIP2	0.549
23258	DENND5A	0.549
3732	CD82	0.549
4192	MDK	0.549
89944	GLB1L2	0.549
1337	COX6A1	0.549
5800	PTPRO	0.549
1910	EDNRB	0.549
7127	TNFAIP2	0.549
9056	SLC7A7	0.549
9399	STOML1	0.549
10273	STUB1	0.549
146227	BEAN1	0.549
2013	EMP2	0.549
57496	MKL2	0.549
9274	BCL7C	0.549
1267	CNP	0.549
1398	CRK	0.549
9552	SPAG7	0.549
1829	DSG2	0.549
65258	MPPE1	0.549
10382	TUBB4A	0.549
166	AES	0.549
25959	KANK2	0.549
9817	KEAP1	0.549
55816	DOK5	0.549
1292	COL6A2	0.549
23464	GCAT	0.549
5372	PMM1	0.549
23241	LOC101929695	0.549
2258	FGF13	0.549
2705	GJB1	0.549
3052	HCCS	0.549
5063	PAK3	0.549
27095	TRAPPC3	0.548
29937	NENF	0.548
440560	PRAMEF11	0.548
476	ATP1A1	0.548
55733	HHAT	0.548
5909	RAP1GAP	0.548
64853	AIDA	0.548
6513	SLC2A1	0.548
7049	TGFBR3	0.548
8863	PER3	0.548
93974	ATPIF1	0.548
9911	TMCC2	0.548
2744	GLS	0.548
3336	HSPE1	0.548
72	ACTG2	0.548
131408	FAM131A	0.548
185	AGTR1	0.548
201562	PTPLB	0.548
4071	TM4SF1	0.548
80723	SLC35G2	0.548
9039	UBA3	0.548
2743	GLRB	0.548
3600	IL15	0.548
4636	MYL5	0.548
5783	PTPN13	0.548
8671	SLC4A4	0.548
1160	CKMT2	0.548
2149	F2R	0.548
4163	MCC	0.548
2070	EYA4	0.548
404672	GTF2H5	0.548
4337	MOCS1	0.548
4907	NT5E	0.548
81847	RNF146	0.548
1738	DLD	0.548
3201	HOXA4	0.548
54664	TMEM106B	0.548
55365	TMEM176A	0.548
80853	JHDM1D	0.548
1052	CEBPD	0.548
11156	PTP4A3	0.548
157567	ANKRD46	0.548
23213	SULF1	0.548
51101	ZC2HC1A	0.548
1289	COL5A1	0.548
10276	NET1	0.548
59338	PLEKHA1	0.548
8829	NRP1	0.548
1374	CPT1A	0.548
29015	SLC43A3	0.548
440026	TMEM41B	0.548
5702	PSMC3	0.548
572	BAD	0.548
6888	TALDO1	0.548
10970	CKAP4	0.548
377	ARF3	0.548
4040	LRP6	0.548
79837	PIP4K2C	0.548
10129	FRY	0.548
5101	PCDH9	0.548
9071	CLDN10	0.548
51218	GLRX5	0.548
55701	ARHGEF40	0.548
1543	CYP1A1	0.548
51495	PTPLAD1	0.548
54913	RPP25	0.548
70	ACTC1	0.548
8824	CES2	0.548
5573	PRKAR1A	0.548
80323	CCDC68	0.548
11202	KLK8	0.548
55049	C19orf60	0.548
55620	STAP2	0.548
6324	SCN1B	0.548
7137	TNNI3	0.548
5834	PYGB	0.548
650	BMP2	0.548
6616	SNAP25	0.548
25777	SUN2	0.548
25813	SAMM50	0.548
5625	PRODH	0.548
6525	SMTN	0.548
3801	KIFC3	0.548
10134	BCAP31	0.548
716	C1S	0.548
10554	AGPAT1	0.548
5160	PDHA1	0.548
1999	ELF3	0.547
390999	PRAMEF12	0.547
3918	LAMC2	0.547
51506	UFC1	0.547
6258	RXRG	0.547
7159	TP53BP2	0.547
80176	SPSB1	0.547
10123	ARL4C	0.547
4211	MEIS1	0.547
51626	DYNC2LI1	0.547
55256	ADI1	0.547
7130	TNFAIP6	0.547
79065	ATG9A	0.547
79586	CHPF	0.547
11342	RNF13	0.547
26137	ZBTB20	0.547
5333	PLCD1	0.547
5745	PTH1R	0.547
5806	PTX3	0.547
80235	PIGZ	0.547
8975	USP13	0.547
1635	DCTD	0.547
25849	PARM1	0.547
51191	HERC5	0.547
11282	MGAT4B	0.547
1462	VCAN	0.547
2760	GM2A	0.547
28966	SNX24	0.547
51020	HDDC2	0.547
10124	ARL4A	0.547
135948	OR2F2	0.547
381	ARF5	0.547
51619	UBE2D4	0.547
5439	UPK3BL	0.547
7791	ZYX	0.547
7984	ARHGEF5	0.547
10174	SORBS3	0.547
5440	POLR2K	0.547
1759	DNM1	0.547
2022	ENG	0.547
219	ALDH1B1	0.547
7016	TESK1	0.547
7088	TLE1	0.547
7111	TMOD1	0.547
2746	GLUD1	0.547
3983	ABLIM1	0.547
1200	TPP1	0.547
23201	FAM168A	0.547
51092	SIDT2	0.547
55293	UEVLD	0.547
56674	TMEM9B	0.547
7704	ZBTB16	0.547
79026	AHNAK	0.547
79096	C11orf49	0.547
9158	FIBP	0.547
35	ACADS	0.547
65985	AACS	0.547
84790	TUBA1C	0.547
1102	RCBTB2	0.547
26960	NBEA	0.547
57213	SPRYD7	0.547
10243	GPHN	0.547
23116	FAM179B	0.547
10588	ST20-MTHFS	0.547
2628	GATM	0.547
3671	ISLR	0.547
29100	TMEM208	0.547
2826	CCR10	0.547
3216	HOXB6	0.547
3396	ICT1	0.547
51226	COPZ2	0.547
25941	TPGS2	0.547
26256	CABYR	0.547
11018	TMED1	0.547
56005	C19orf10	0.547
5332	PLCB4	0.547
4047	LSS	0.547
10126	DNAL4	0.547
23313	KIAA0930	0.547
25776	CBY1	0.547
4330	MN1	0.547
4668	NAGA	0.547
11043	MID2	0.547
5354	PLP1	0.547
6322	SCML1	0.547
9754	STARD8	0.547
10472	ZBTB18	0.546
1491	CTH	0.546
[truncated: 6,136 more rows]
