# Supplementary material for: Joint genetic analysis of hippocampal size in mouse and human identifies a novel gene linked to neurodegenerative disease
Source: BMC Genomics. 2014 Oct 3;15(1):850. doi: 10.1186/1471-2164-15-850 (PMC4192369; doi:10.1186/1471-2164-15-850)
Supplement: Supplementary file 3 — Additional file 3: KEGG pathway annotations enriched in genes that are coexpressed with MGST3 . A table showing KEGG pathway annotations significantly enriched (calculated by DAVID) in genes that are significantly coexpressed with MGST3 (calculated by GeneFriends). The table shows the category of the enrichment and the specific annotation, the number of submitted genes in the annotation/total number of submitted genes in the category, the fold enrichment and the FDR. (XLSX 10 KB) [file 12864_2014_6514_MOESM3_ESM.xlsx]

## Sheet: DAVID_KEGG_MGST3
Additional file 3: KEGG pathway annotations significantly enriched in genes significantly coexpressed with MGST3.
Category	Term	Number of submitted genes in the annotation / Total number of submitted genes in the category	Fold Enrichment	FDR
KEGG_PATHWAY	hsa04142:Lysosome	95/117	1.42718	6.85911e-05
KEGG_PATHWAY	hsa04510:Focal adhesion	151/201	1.32045	9.4502e-05
KEGG_PATHWAY	hsa05010:Alzheimer's disease	122/163	1.31557	0.00285665
KEGG_PATHWAY	hsa00071:Fatty acid metabolism	36/40	1.58192	0.03708
KEGG_PATHWAY	hsa00190:Oxidative phosphorylation	97/130	1.31151	0.0461892
KEGG_PATHWAY	hsa05200:Pathways in cancer	222/328	1.18966	0.0466437
