# Supplementary material for: Joint genetic analysis of hippocampal size in mouse and human identifies a novel gene linked to neurodegenerative disease
Source: BMC Genomics. 2014 Oct 3;15(1):850. doi: 10.1186/1471-2164-15-850 (PMC4192369; doi:10.1186/1471-2164-15-850)
Supplement: Supplementary file 4 — Additional file 4: Probes which correlate with all six of the correlating probes for Mgst3 in the adult mouse hippocampus as determined by Pearson correlations in GeneNetwork. A table showing the probes which correlate with all six of the Mgst3 probes which correlate together. For each probe, the probe ID, Entrez gene ID of the mouse gene, Entrez gene ID of the homologous gene, the mouse gene symbol and the gene’s location is given. (XLSX 308 KB) [file 12864_2014_6514_MOESM4_ESM.xlsx]

## Sheet: sharedcorrelations
Additional file 4: Probes which correlate with all six of the correlating probes for Mgst3 in the adult mouse hippocampus as determined by Pearson correlations in GeneNetwork
Probe ID	Entrez Gene ID	Homologene Entrez ID	Symbol	Location (Chr:Mbp)
4304978	76527	12648	2010004A03Rik	Chr8: 113.273353
4305109	100047028		LOC100047028	Chr11: 96.669154
4305111	72199	41480	Mms19	Chr19: 42.018717
4305241	80884	12750	Maged2	ChrX: 147.240980
4305267	432548	88770	LOC432548	Chr11: 32.938840
4305924	12867	122174	Cox7c	Chr13: 86.186212
4306143	227613	68504	Tubb4b	Chr1: 24.601500
4306221	19240	116060	Tmsb10	Chr6: 72.908331
4306293	665916		LOC665916	Chr18: 25.982073
4306427	72157	1979	Pgm2	Chr4: 99.659865
4306503	68197	3344	Ndufc2	Chr7: 104.548660
4307070	237926	41252	Rsad1	Chr11: 94.401175
4307092	76574	19229	Mfsd2	Chr4: 122.624211
4307321	67042	4998	Rabl4	Chr15: 77.998343
4307504	52633	6520	Nit2	Chr16: 57.164327
4308046	70834	2954	Spag9	Chr11: 93.986692
4308275	672959	117966	LOC672959	ChrX: 120.628222
4308417			Affy_4308417	Chr13: 64.247770
4308686	67914	6477	Coq9	Chr8: 97.378107
4308964	20981	9617	Syt3	Chr7: 51.641404
4309143	666421		EG666421	Chr16: 22.236993
4309288	27416	21164	Abcc5	Chr16: 20.331436
4309342	667040		EG667040	Chr14: 53.833848
4309492	20316	5045	Sdf2	Chr11: 78.068641
4309553			Affy_4309553	ChrUn: 1.000000
4309579	67710	2019	Polr2g	Chr19: 8.867679
4309661	67046	9538	Tbc1d7	Chr13: 43.247281
4310135	106529	36231	Gpsn2	Chr8: 86.097329
4310326	67878	10018	Tmem33	Chr5: 67.682423
4310825	100043483		LOC100043483	Chr17: 56.753573
4310937	67160	20363	Eef1g	Chr7: 123.967959
4311067	66218	3669	Ndufb9	Chr15: 58.767826
4311473	52064	6559	Coq5	Chr5: 115.740963
4311639	73172	41497	3110037I16Rik	Chr4: 120.593889
4312144	384605	27838	Wdr88	Chr7: 36.045543
4312539	216873	3595	Spag7	Chr11: 70.477639
4312644	108100	9697	Baiap2	Chr11: 119.818444
4313050	229317	5969	Eif2a	Chr3: 58.361150
4313284	13595	4798	Ebp	ChrX: 7.767255
4313296	68021	55812	Bphl	Chr13: 34.136303
4313575	12294	74929	Cac2d3	Chr14: 29.721184
4314147			Affy_4314147	Chr11: 5.718446
4314498			Affy_4314498	Chr7: 81.342024
4315014	30953	32200	Schip1	Chr3: 68.430192
4315368	75406	11535	Ndufs7	Chr10: 79.715146
4315379	19173	55690	Psmb5	Chr14: 55.232967
4315503	676984		LOC676984	Chr3: 62.728079
4315664	667582		LOC667582	Chr13: 97.147386
4315860	224813	19183	Gm88	Chr17: 46.393642
4316006	381582	19885	EG381582	Chr4: 155.114006
4316570	67248	84568	Rpl39	ChrX: 34.624051
4317540	20226	4751	Sars	Chr3: 108.229541
4317909	56040	37388	Rplp1	Chr9: 61.761152
4317927	66676		Tmed7	Chr18: 46.745865
4317976	19942	105144	Rpl27	Chr11: 93.898834
4318094			Affy_4318094	Chr16: 13.835437
4318312	227613	68504	Tubb4b	Chr5: 7.180067
4318414	66706	32460	4733401H18Rik	Chr9: 108.468937
4318437	101568	9509	Vrk3	Chr7: 52.020188
4318503	20621	81710	Snn	Chr16: 11.073948
4318676			Affy_4318676	Chr2: 58.119835
4318756	217449	34805	Ttc15	Chr12: 29.375582
4318850	19921	68105	Rpl19	Chr11: 97.889138
4318918	94043	12928	Tm2d1	Chr4: 98.022172
4318924	223691	9380	Eif3eip	Chr15: 78.907276
4319046	170658		BC002163	Chr4: 123.393122
4319079	64660	57043	Mrps24	Chr11: 5.607301
4319158	68193	763	Rpl24	Chr9: 115.949979
4319853	69654	4667	Dctn2	Chr10: 126.712051
4320145	26901	32307	Deb1	Chr9: 121.619523
4321135	68349	3346	Ndufs3	Chr2: 90.744604
4321380	66469	11976	C1orf93	Chr4: 154.273062
4321434	19935	7922	Mrpl23	Chr2: 74.429448
4321576	319155	111038	Hist1h4c	Chr13: 23.790050
4321592			Affy_4321592	Chr2: 22.326848
4321802	66087	100707	Tmem111	Chr6: 113.467112
4321913	100041703		LOC100041703	Chr15: 72.744186
4321926	20911	55530	Stxbp2	Chr8: 3.642732
4322548	67693	9498	2310003F16Rik	Chr2: 121.283382
4322857	18648	37647	Pgam1	Chr19: 41.993113
4323231	668043		EG668043	Chr5: 10.958317
4323304	19156	37680	Psap	Chr10: 59.765217
4323311	28027		D4Wsu132e	Chr4: 44.944352
4323662	51897	32229	D2Ertd391e	Chr2: 91.515599
4323873	52174	11999	D4Ertd196e	Chr4: 132.824115
4324059	55989	7024	Nol5	Chr1: 59.749186
4324412	17904	69080	Myl6	Chr10: 127.928061
4324544	67674	41132	0610038D11Rik	Chr19: 6.984696
4324685	269614	41235	Pank4	Chr4: 154.354648
4324718	67443	69359	Map1l3cb	Chr8: 124.120563
4324856	66320	40930	Hspc171	Chr8: 107.850295
4325078	18570	7880	Pdcd6	Chr13: 74.441161
4325088	17319	55655	Mif	Chr7: 30.750366
4325689	67267	12105	2900010M23Rik	Chr17: 27.259624
4326083	21672	21182	Prdx2	Chr8: 87.494141
4326126	64657	10028	Mrps10	Chr17: 47.514746
4326316	109264	100773	Me3	Chr7: 96.781005
4326503	60409	105453	Trappc4	Chr9: 44.212438
4326505	75769	25279	Lppr5	Chr3: 117.391538
4326524	623169	122193	EG623169	Chr17: 30.532635
4326677	68052	38660	Rps13	Chr8: 89.571988
4326850	66098	11920	Chchd6	Chr6: 89.333177
4327315	66094	6781	Lsm7	Chr10: 80.315803
4327597	217057	5330	Ptrh2	Chr11: 86.503607
4327617	12183	55599	Bpgm	Chr6: 34.454275
4328053	26466	40802	Zfp260	Chr7: 30.892350
4328141	93696	41174	Chrac1	Chr15: 72.920902
4328431	19934	37378	Rpl22	Chr4: 151.706469
4328665	66481	90915	Rps21	Chr2: 179.992727
4328729	12348	36061	Car11	Chr7: 52.959891
4328922	68194	122216	Ndufb4	Chr19: 25.107687
4328952	270106	100958	Rpl13	Chr8: 125.627091
4329159	67332	3078	Snrpd3	Chr10: 74.980790
4329821			Affy_4329821	Chr11: 76.415043
4330057	16832	55647	Ldhb	Chr19: 22.012124
4330216	72201	6064	Otud6b	Chr13: 114.557046
4330269	57314	9496	Th1l	Chr2: 174.252569
4330797	20042	117966	Rps12	Chr10: 23.505757
4331009	211151	17046	Churc1	Chr12: 77.876597
4331062	67160	20363	Eef1g	Chr19: 9.052593
4331196			Affy_4331196	Chr13: 116.263290
4331225	67671	121795	Rpl38	Chr6: 140.695631
4331290			Affy_4331290	ChrX: 121.071069
4331476	19896	117965	Rpl10a	Chr1: 65.040496
4331631	73681	6876	Trmt11	Chr10: 30.254974
4331837	232210	6636	8430410A17Rik	Chr6: 87.886120
4331975	68559	12779	Pdrg1	Chr2: 152.834667
4332602	67397	4963	Erp29	Chr5: 121.902204
4332754	18563	5422	Pcx	Chr19: 4.621158
4332755	11676	67131	Aldoc	Chr11: 78.136598
4333121	64658	11207	Mrps25	Chr6: 92.133845
4333521	20930	2387	Surf1	Chr2: 26.768923
4333828	24071	10161	Synj2bp	Chr12: 82.611885
4333840	68436	105146	Rpl34	Chr4: 83.151190
4334214	53310	41157	Dlg3	ChrX: 98.013661
4334628	67281	68110	Rpl37	Chr5: 115.553466
4334738	387314	65299	Tmtc1	Chr6: 148.369249
4334747	20116	100607	Rps8	Chr10: 44.572448
4334832	56390	4663	Sssca1	Chr19: 5.731470
4334924	66489	31432	Rpl35	Chr2: 38.860607
4334984	71564	50465	9030607L17Rik	Chr10: 80.165977
4335648	12140	37880	Fabp7	Chr10: 57.508020
4335715	225372	21221	Apbb3	Chr18: 36.838659
4336069	56550	2506	Ube2d2	Chr18: 35.966386
4336350	66461	11973	Ptpmt1	Chr2: 90.754165
4336459	58523	6019	Elp2	Chr18: 24.765366
4336556			Affy_4336556	Chr4: 146.506408
4336757	30057	8262	Timm8b	Chr9: 50.413041
4336818	65105	9606	Arl6ip4	Chr5: 124.566364
4337319	27050	779	Rps3	Chr7: 106.632102
4337764	434426	105141	EG434426	Chr9: 85.675546
4338279	319161	111038	Hist1h4m	Chr13: 21.903896
4338335	68028	69416	Rpl22l1	Chr3: 28.705432
4338521	105501	56937	Abhd4	Chr14: 54.881345
4338528	546077		LOC546077	Chr8: 86.001216
4338822			Affy_4338822	Chr11: 14.062403
4338952	19899	756	Rpl18	Chr7: 52.974623
4339446			Affy_4339446	Chr15: 74.065439
4339504	225215	9462	BC003885	Chr18: 14.730005
4339708	269614	41235	Pank4	Chr4: 154.354833
4339891	64296	11188	Abhd8	Chr8: 73.985763
4339917	67938	23407	Mylc2b	Chr17: 71.323343
4340089	104027	5274	Synpo	Chr18: 60.759870
4340156	68198	3341	Ndufb2	Chr6: 39.546517
4340555	223267	15522	BC006662	Chr14: 123.290157
4340833	72832	23070	Crtac1	Chr19: 42.357550
4341136	71116	9655	Stx18	Chr5: 38.430573
4342473	76089	35477	Rapgef2	Chr3: 78.867049
4342661	66121	11923	Chchd1	Chr14: 21.523349
4342809	114679	14237	D930016B10Rik	Chr11: 3.416264
4342986	56327	1260	Arl2	Chr19: 6.134675
4343153	18245	7455	Oaz1	Chr10: 80.291683
4343435	20090	83197	Rps29	Chr2: 172.335073
4343855	12861	3219	Cox6a1	Chr19: 3.206186
4343952	20103	783	Rps5	Chr7: 13.511129
4344325	71125		4933407G14Rik	Chr9: 55.139861
4344356	18537	55895	Pcmt1	Chr10: 7.364125
4344673	242669	62172	Adc	Chr4: 128.626859
4345066	66246	6395	Osgep	Chr14: 51.535841
4345313	69668	13015	Ccdc115	Chr1: 34.495723
4345910	230075	1864	Ndufb6	Chr4: 40.217729
4345913	227867	32274	Epc2	Chr2: 49.405469
4345940	69225	6333	0710008K08Rik	Chr8: 11.513071
4346097	20751	37735	Spr	Chr6: 85.087055
4346555	20042	117966	Rps12	Chr19: 59.397232
4346686	63828	23336	Fn3k	Chr11: 121.300626
4346742	11747	20312	Anxa5	Chr3: 36.364173
4346986	26457	8063	Slc27a1	Chr8: 74.110278
4347306	52245	9381	Commd2	Chr3: 57.450637
4347443	20637	20672	Snrp70	Chr7: 52.631967
4347777	20365	49268	Serf1	Chr13: 100.884002
4348296	26396	48591	Map2k2	Chr10: 80.580900
4348392	66586	32438	Crls1	Chr2: 132.692221
4348420	230075	1864	Ndufb6	Chr4: 40.226216
4348630	235611	20588	Plxnb1	Chr9: 109.021857
4348746	20422	38165	Shfm1	Chr6: 6.528483
4349309	103742	11969	1810046J19Rik	Chr11: 98.299047
4349381			Affy_4349381	Chr11: 82.063255
4349391	11973	1282	Atp6v1e1	Chr6: 120.745338
4349394			Affy_4349394	Chr2: 52.475706
4349435	20068	110867	Rps17	ChrX: 50.125521
4349548	12034	5263	Phb2	Chr6: 124.662470
4349743	107831	1287	Bai1	Chr15: 74.414751
4349746	69875	17926	Ndufa11	Chr17: 56.857314
4350064	240514	4989	Ccdc85b	Chr19: 5.456662
4350172	56282	2212	Mrpl12	Chr11: 120.349836
4350278			Affy_4350278	Chr16: 57.893976
4350768	16898	37714	Rps2	Chr4: 35.149311
4350775	67445		C1qtnf4	Chr2: 90.730154
4350896	66861	10358	Djc10	Chr2: 80.193202
4351226	319862		E230008O15Rik	Chr12: 68.620784
4351576	212427		A730008H23Rik	Chr15: 56.636895
4351830	170930	87858	Sumo2	Chr16: 20.176240
4352153	69654	4667	Dctn2	Chr10: 126.718647
4352551	17992	37629	Ndufa4	Chr6: 11.850425
4352576	110379	6479	Sec13	Chr6: 113.686402
4352898	218333	18902	Kiaa0947	Chr13: 70.727663
4352976	21827	5159	Thbs3	Chr3: 89.030454
4352982	56317	10512	Apc7	Chr5: 122.878169
4353201	76192	22910	Abhd12	Chr2: 150.658278
4353451	66101	38172	Ppih	Chr5: 44.305038
4353460	78689	5781	Mak10	Chr13: 59.736033
4353634	28080	1283	Atp5o	Chr16: 91.925568
4353674	66223	9598	Mrpl35	Chr6: 71.768664
4353756	23934	1758	Ly6h	Chr15: 75.395414
4354360	56794	5794	Hacl1	Chr19: 55.364107
4354779	74203	10522	Eif4enif1	Chr11: 3.144104
4354954	245828	41425	Trappc1	Chr11: 69.137669
4355032	56513	9661	Pard6a	Chr8: 108.226080
4355164	20054	117955	Rps15	Chr10: 79.755551
4355203	110323	39658	Cox6b1	Chr7: 31.402143
4355508	66916	3059	Ndufb7	Chr8: 86.090731
4355693			Affy_4355693	ChrUn: 1.000000
4356060	170930	87858	Sumo2	Chr10: 129.102801
4356161			Affy_4356161	ChrUn: 1.000000
4356316	66510	9537	Rnf181	Chr6: 72.311407
4356518	53598	5233	Dctn3	Chr4: 41.662016
4356642			Affy_4356642	Chr4: 131.477634
4357140	15081	116395	H3f3b	Chr11: 115.883630
4357274	15078	134170	H3f3a	Chr9: 96.806142
4357323	69654	4667	Dctn2	Chr10: 126.711774
4357461	100042937		LOC100042937	Chr17: 3.056908
4357904	11564	12	Adsl	Chr15: 80.797546
4358210			Affy_4358210	Chr13: 61.788668
4358243	104009	37690	Qsox1	Chr1: 157.641706
4359228	68115	11565	9430016H08Rik	Chr1: 57.470110
4359395	230075	1864	Ndufb6	Chr4: 40.219843
4359535	69692	5431	Hddc2	Chr10: 31.036100
4359779	632013		EG632013	ChrX: 7.624434
4360457	20018	22239	Rpo1-3	Chr5: 147.890213
4360534	68036	9382	Zfp706	Chr1: 107.662892
4360740	19387	55700	Rangap1	Chr15: 81.534732
4360926	66656	23404	Eef1d	Chr15: 75.725922
4360984			Affy_4360984	Chr4: 18.051991
4361223	27395		Mrpl15	Chr1: 4.766651
4361444			Affy_4361444	Chr6: 128.263502
4361448	432442	49463	Akap7	Chr10: 24.919803
4361497	23980	37637	Pebp1	Chr5: 117.732724
4361635	236539	39318	Phgdh	Chr3: 65.417519
4361803	113868	37497	Acaa1a	Chr9: 119.258705
4362144	67674	41132	0610038D11Rik	Chr19: 6.985088
4362656	20364	2263	Sepw1	Chr7: 16.505654
4362878	68942	101438	Chmp2b	Chr16: 65.540137
4363038	19185	55691	Psmd4	Chr3: 94.837843
4363227			Affy_4363227	Chr5: 92.569286
4363252	19246	2119	Ptpn1	Chr2: 167.804745
4363362	26462	4701	Txnrd2	Chr16: 18.477907
4363478	209003	21924	Rbmx2	ChrX: 46.050588
4363804	620132		LOC620132	Chr13: 34.485806
4364141	233908	3639	Fus	Chr7: 135.113283
4364406	66090	116010	Ypel3	Chr7: 133.923870
4364488	110157	48145	Raf1	Chr6: 115.569306
4364980	22184	21061	Zrsr2	ChrX: 160.391286
4365027	77980	84710	Sbf1	Chr15: 89.138475
4365082	100043670		LOC100043670	Chr10: 77.116042
4365090	677379		LOC677379	Chr2: 118.834128
4365097	69574	100714	Cmbl	Chr15: 31.519686
4365342	69072	4969	Eb1bp2	Chr4: 118.298200
4365886	17827	37623	Mtx1	Chr3: 89.016620
4365935	18146	32050	Npdc1	Chr2: 25.261762
4366101			Affy_4366101	Chr8: 24.449341
4366378			Affy_4366378	Chr7: 67.031941
4366609	27207	88443	Rps11	Chr3: 57.521696
4366901	20262	7528	Stmn3	Chr2: 181.041469
4367074	69487	11474	2310003L22Rik	Chr2: 140.013480
4367176	56368	38261	Cyb561d2	Chr9: 107.442054
4367242	12069	88940	Bex2	ChrX: 132.601131
4367503	23980	37637	Pebp1	Chr5: 117.737436
4367986	70153		2210016F16Rik	Chr13: 58.485513
4368822	52036	115911	Saps3	Chr19: 3.455161
4369197	68202	3664	Ndufa5	Chr6: 24.468736
4370174	12751	335	Tpp1	Chr7: 112.898701
4370497	233490	10926	Crebzf	Chr7: 97.595780
4370804	20422	38165	Shfm1	Chr6: 6.508460
4371062	22027	2476	Hsp90b1	Chr10: 86.154432
4371139	65960	10774	Twsg1	Chr17: 66.272487
4371155	17330	37980	Minpp1	Chr19: 32.589751
4371854			Affy_4371854	Chr12: 75.385257
4372052	75339	11380	4930548G07Rik	Chr14: 57.316022
4372146	106042	17686	Prickle1	Chr15: 93.370902
4372763	665524		EG665524	Chr13: 63.069847
4372945	29858	90898	Pmm1	Chr15: 81.786614
4373243	11722	20179	Amy1	Chr3: 113.261051
4373309	69225	6333	0710008K08Rik	Chr8: 11.512961
4373437	21827	5159	Thbs3	Chr3: 89.030263
4373487	19171	20616	Psmb10	Chr8: 108.460605
4373642	632394		LOC632394	Chr2: 156.148423
4374110	231600	10078	Chfr	Chr5: 110.600314
4374226	19897		Rpl12	Chr10: 128.113211
4374418			Affy_4374418	Chr6: 67.029560
4374589	22273	2525	Uqcrc1	Chr9: 108.849407
4374604	110821	236	Pcca	Chr14: 123.288809
4375431	27361	8455	Sepx1	Chr17: 24.877110
4375643	76972		Scar16	Chr11: 116.938228
4375867	83603	41488	Elovl4	Chr9: 83.699553
4375904	22121	111053	Rpl13a	Chr7: 52.382363
4376040	71994	37533	Cnn3	Chr3: 121.160912
4376351	269037	56682	Gm672	Chr18: 75.796825
4376489	64383	40823	Sirt2	Chr7: 29.573361
4376714	20068	110867	Rps17	ChrX: 50.125587
4376733	110323	39658	Cox6b1	Chr7: 31.402025
4376819	69186	45148	Tmem256	Chr11: 69.652424
4377056	17035	36361	Lxn	Chr3: 67.262013
4378013	68165	31955	B230118G17Rik	Chr9: 20.872010
4378039	66768	12030	4933428G09Rik	Chr5: 48.766793
4378202	66169	41306	Tomm7	Chr5: 23.345600
4378263	226646	56659	Ndufs2	Chr1: 173.176277
4378303	619750		EG619750	Chr3: 91.828900
4378387	635497		EG635497	Chr19: 15.268205
4378393	101142	10211	Itfg2	Chr6: 128.359499
4378474	70699	45971	Nup205	Chr6: 35.197263
4378689	269261		Rpl12	Chr2: 32.818094
4378877	68252	11437	A030007L17Rik	Chr6: 54.936849
4379425	67708	23366	AK076035	Chr12: 73.642477
4379630	667459		EG667459	Chr3: 74.619192
4379665	216558	121676	Ugp2	Chr11: 21.221707
4379805	57436	41384	Gabarapl1	Chr6: 129.483188
4379946	27058	37737	Srp9	Chr1: 184.061521
4379973	11758	3606	Prdx6	Chr1: 163.173723
4380061	56173	8115	Cldn14	Chr16: 93.934562
4380107			Affy_4380107	Chr11: 49.939013
4380437	13595	4798	Ebp	ChrX: 7.767521
4380610	72544	12469	Exosc6	Chr8: 113.581118
4380727	12861	3219	Cox6a1	Chr5: 115.798637
4380820			Affy_4380820	Chr5: 150.463295
4380878	19173	55690	Psmb5	Chr14: 55.233060
4380906	56330	10506	Pdcd5	Chr7: 36.427103
4380998	621983		LOC621983	Chr17: 32.989875
4381900	11477	7	Acvr1	Chr2: 58.311013
4382363	66242	9370	Mrps16	Chr14: 21.210549
4382761	15212	437	Hexb	Chr13: 97.946501
4382774			Affy_4382774	Chr4: 147.284191
4383014	54709	2786	Eif3i	Chr4: 129.272508
4383390	74167	11435	Nudt9	Chr5: 104.494212
4383507	66914	69205	Vps28	Chr15: 76.453822
4383834	68975	3152	Med27	Chr2: 29.202501
4383980			Affy_4383980	Chr11: 116.447766
4384034	434050		EG434050	Chr6: 116.502424
4384304	12856	38089	Cox17	Chr16: 38.347200
4384442	66043	37514	Atp5d	Chr10: 79.605241
4384797			Affy_4384797	ChrX: 15.956693
4384825	27366	7150	Txnl4a	Chr18: 80.403931
4384834	83796	20671	Smarcd2	Chr11: 106.133749
4384850	16976	37612	Lrpap1	Chr5: 35.434566
4385154			Affy_4385154	ChrUn: 1.000000
4385282	59044	41267	Rnf130	Chr11: 49.918081
4385283	13135	1027	Dad1	Chr14: 54.855337
4385423	56444	10220	Actr10	Chr12: 72.041787
4385429	26754	55992	Cops5	Chr1: 10.017203
4385535	66682	5754	Trappc5	Chr8: 3.679134
4385858	53886	55793	Cdkl2	Chr5: 92.471222
4385953	12512	37526	Cd63	Chr10: 128.349228
4386120	100042811	11924	LOC100042811	Chr7: 112.838592
4386901	101314	10210	6720456B07Rik	Chr6: 113.566728
4387037	56698	10558	Rnuxa	Chr18: 56.746858
4387351	54709	2786	Eif3i	Chr4: 129.269519
4387664	17992	37629	Ndufa4	Chr6: 11.856020
4387708	15469	21477	Prmt1	Chr7: 52.232270
4387868	69487	11474	2310003L22Rik	Chr2: 140.028633
4388182	20869	393	Stk11	Chr10: 79.590710
4388217	78304	23766	Lsmd1	Chr11: 69.209740
4388379	14337	79330	Ftl2	Chr4: 125.181483
4388824	100226	41508	Stx12	Chr4: 132.424107
4389337	67036	32647	Mrpl45	Chr11: 97.178068
4389462	19060	4550	Ppp5c	Chr7: 17.613047
4389748	66271	11939	Tmem126a	Chr7: 97.601313
4389786	21371	3388	Tbca	Chr13: 95.612722
4390171	217737	8106	Ahsa1	Chr12: 88.614409
4390485	21341	21163	Taf1c	Chr7: 140.930144
4390957	69957	2899	Cdc16	Chr8: 13.760531
4391054	18203	7869	Ntan1	Chr16: 13.835437
4391172	66128	11924	Mrps36	Chr17: 54.006307
4391391	30949	41123	Lcmt1	Chr7: 130.543955
4391395	20482	3948	Skil	Chr3: 31.020284
4391461	12709	37530	Ckb	Chr12: 112.909681
4391726	66489	31432	Rpl35	Chr18: 20.841465
4392113	26416	31777	Mapk14	Chr17: 28.828695
4392473	246703	70948	Apoa1bp	Chr3: 87.860450
4392569			Affy_4392569	ChrUn: 1.000000
4392654	75608	57102	Chmp4b	Chr2: 154.520484
4392825	67445		C1qtnf4	Chr2: 90.730612
4393363	66925	37718	Sdhd	Chr9: 50.408701
4393634	71145	12556	Scara5	Chr14: 66.294813
4393857	22121	111053	Rpl13a	Chr7: 52.382081
4394111	20597	457	Smpd1	Chr7: 112.706602
4394186	67040	101101	Ddx17	Chr15: 79.358327
4394345	19188	86889	Psme2	Chr14: 56.208472
4394844	78885	11573	Coro7	Chr16: 4.676944
4395242	497652	23391	Acd	Chr8: 108.224612
4395586	631470		LOC631470	Chr13: 64.804649
4395687	66218	3669	Ndufb9	Chr15: 58.770916
4395883	66060	41866	0610010O12Rik	Chr18: 36.562291
4395894	667370	1189	LOC667370	Chr19: 34.685923
4395990	100046220		LOC100046220	ChrX: 34.379047
4396299	56317	10512	Apc7	Chr5: 122.889342
4396692	66094	6781	Lsm7	Chr10: 80.317372
4396704	78330	10885	1500032D16Rik	Chr17: 31.668200
4396766	67089	100630	Psmc6	Chr14: 45.968258
4397238	233863	31040	Gtf3c1	Chr7: 132.850998
4397462	68565	32391	Mrps18a	Chr17: 46.259688
4397988	14057	41494	Sfxn1	Chr13: 54.202076
4398278			Affy_4398278	Chr11: 19.761164
4398455	22121	111053	Rpl13a	Chr7: 52.381560
4398798	107734	32675	Mrpl30	Chr11: 3.371026
4400098	12387	1434	Ctnnb1	Chr9: 120.859664
4400182	68572	1185	Ict1	Chr11: 115.271377
4400348	69742	12328	Tm2d2	Chr8: 26.128538
4400468	433144	9317	EG433144	Chr2: 84.511494
4400551	52174	11999	D4Ertd196e	Chr4: 132.824327
4400671	73201		3110073H01Rik	Chr15: 9.132043
4400724	13095	68086	Cyp2c29	Chr19: 39.404864
4400990	13722	31260	Scye1	Chr3: 132.339972
4402309	231874	56717	AU022870	Chr5: 144.748893
4402367	66143	3161	Eef1e1	Chr13: 38.747938
4402385	66656	23404	Eef1d	Chr15: 75.725983
4403136	53382	3515	Txnl1	Chr18: 63.823853
4403287	99730	4126	Taf13	Chr15: 33.943328
4403312	80280	12718	Cdk5rap3	Chr11: 96.771982
4403855	26396	48591	Map2k2	Chr10: 80.585312
4404292	18245	7455	Oaz1	Chr17: 17.482455
4404309	11676	67131	Aldoc	Chr11: 78.139922
4404343			Affy_4404343	ChrUn: 1.000000
4404501	106264		0610012G03Rik	Chr16: 31.947900
4404521	54635	9423	Pdgfc	Chr3: 80.945299
4404953	20810	40514	Srm	Chr4: 147.965850
4405039	380684	40755	Nefh	Chr11: 4.838767
4405311	19166	2081	Psma2	Chr13: 14.715865
4405426	56209	41149	Mir16	Chr7: 125.832102
4406030	23802	888	Amfr	Chr8: 96.495738
4406201	68126	9357	Fahd2a	Chr2: 127.262290
4406213	20467	81810	Sin3b	Chr8: 75.247944
4406785	77613	18303	Prss36	Chr7: 135.084689
4406924	68554		1110001A16Rik	Chr17: 79.317697
4407762	78294	37715	Rps27a	Chr9: 83.303289
4407869	77006	11400	Ddrgk1	Chr2: 130.480399
4408099	18080	40632	Nin	Chr12: 71.119962
4408137	17993	1866	Ndufs4	Chr13: 115.078875
4408322	26443	2085	Psma6	Chr12: 56.499913
4408587	72612	32374	C4orf27	Chr8: 63.384364
4408610	66990	11837	Tmem134	Chr19: 4.131498
4408983	69225	6333	0710008K08Rik	Chr8: 11.510227
4409044			Affy_4409044	Chr18: 6.760121
4409206	66125	41825	Sf3b5	Chr10: 12.728740
4409626	225358	9585	2610024E20Rik	Chr18: 34.622615
4409847			Affy_4409847	Chr1: 181.515668
4410161	74778	41060	1110014J01Rik	Chr15: 82.952268
4410470	104771	9524	Jkamp	Chr12: 73.201989
4410560	56490	9226	Zbtb20	Chr16: 43.526680
4410852	14718	1571	Got1	Chr19: 43.590192
4411197	20042	117966	Rps12	Chr7: 31.269723
4411542	53382	3515	Txnl1	Chr18: 63.823769
4411795	677027		LOC677027	Chr4: 150.221529
4411973	74334	49639	Ranbp10	Chr8: 108.292211
4411976	13244	55770	Degs1	Chr1: 184.212753
4411980	223696	10638	Tomm22	Chr15: 79.502651
4412301	20316	5045	Sdf2	Chr11: 78.068492
4412508	22339	2534	Vegfa	Chr17: 46.162183
4412820	623169	122193	EG623169	Chr17: 30.532812
4412887	380773	12825	1810035L17Rik	Chr12: 88.790773
4412942	233908	3639	Fus	Chr7: 135.115669
4412993	94064	9543	Mrp127	Chr18: 15.169883
4413029			Affy_4413029	ChrUn: 1.000000
4413144			Affy_4413144	ChrUn: 1.000000
4413456	12294	74929	Cac2d3	Chr14: 29.718455
4414186	14319	74295	Fth1	Chr19: 10.059526
4414216	67160	20363	Eef1g	Chr19: 59.163443
4414344	57439	10757	Tmem183a	Chr1: 136.258113
4414858	13627	100799	Eef1a1	Chr13: 15.211606
4415202			Affy_4415202	Chr13: 102.583381
4415223	380773	12825	1810035L17Rik	Chr12: 88.790243
4415345	319322	6678	Sf3b2	Chr19: 5.295057
4415610	21763	32414	Tex2	Chr11: 106.395228
4416093	68969	22219	Eif1b	Chr9: 120.403244
4416109	12867	122174	Cox7c	Chr13: 86.185359
4416132	99045	12778	Mrps26	Chr12: 111.558085
4416254	76467	56555	Msrb2	Chr2: 19.316030
4416708	78832	17821	C10orf46	Chr19: 60.600719
4416710	228839	32514	Tgif2	ChrX: 149.354845
4416757	72904		2900034E22Rik	Chr7: 120.714652
4416805	67160	20363	Eef1g	Chr7: 123.968102
4416909	72482	12465	Acbd6	Chr1: 157.534247
4417531	17846	17604	Commd1	Chr11: 22.856515
4417628	51798	1069	Ech1	Chr7: 29.610380
4417654	233065	15555	Alkbh6	Chr7: 31.097297
4417790	66626	40879	5730403B10Rik	Chr16: 4.766897
4417852			Affy_4417852	ChrUn: 1.000000
4417983			Affy_4417983	ChrX: 120.990590
4417985	66230	8519	Mrps28	Chr3: 8.802277
4418306	448850	37964	Znhit3	Chr11: 84.729770
4418350	22151	68156	Tubb2a	Chr13: 34.169827
4418573	11938	80167	Atp2a2	Chr5: 122.903562
4418735	66138	5486	Wbscr22	Chr5: 135.539754
4418899	60365	3744	Rbm8a	Chr3: 96.433885
4419043	69587	4605	Pcgf3	Chr5: 108.933058
4419181	22334	37765	Vdac2	Chr14: 22.653035
4419322	445007	11755	Nup85	Chr11: 115.443084
4419701	19175	2092	Psmb6	Chr11: 70.340049
4419868	59093	23233	Pcbp3	Chr10: 76.282092
4419896	213350	35234	Pddc1	Chr7: 148.595021
4420071	19347	14584	Rab6ip1	Chr7: 117.037301
4420099	54367	10297	Zfp326	Chr5: 106.307768
4420226	26893	4977	Cops6	Chr5: 138.605136
4420271	67204	2904	Eif2s2	Chr2: 154.698263
4420423			Affy_4420423	ChrUn: 1.000000
4421202	66945	3073	Sdha	Chr13: 74.460535
4421308	66460		Sys1	Chr2: 164.289864
4421340	57808	6994	Rpl35a	Chr6: 48.473749
4421536	17149	1776	Magoh	Chr4: 107.562745
4421554	73327	13008	1700040I03Rik	Chr6: 85.397088
4422274	67097	788	Rps10	Chr16: 20.822486
4422505	252876	69238	Zh2c2	Chr1: 99.688890
4422962	20044	90926	Rps14	Chr18: 60.938103
4422991	16158	88705	Il11ra2	Chr4: 42.669652
4423617	19934	37378	Rpl22	Chr4: 151.701622
4423629	67513	18793	2610002J02Rik	Chr4: 154.630244
4423728	67299	23566	Dock7	Chr4: 98.681093
4423956	69434		Snhg10	Chr12: 106.268898
4424154	57294	803	Rps27	Chr9: 114.891529
4424158	60532		Wtap	Chr17: 13.163932
4424243	52592	9123	Brms1l	Chr12: 56.970430
4424954	19384	68143	Ran	Chr5: 129.526757
4424980	668409		EG668409	Chr3: 94.408319
4425387	268721	34313	2310021P13Rik	Chr14: 21.542390
4425447			Affy_4425447	Chr12: 24.588120
4425855	14470	38182	Rabac1	Chr7: 25.757334
4425977	27425	86074	Atp5l	Chr9: 44.728693
4426050	78709	18834	Spink8	Chr9: 109.728886
4426582	71743	11889	Coasy	Chr11: 100.947104
4426667	12307	21026	Calb1	Chr4: 15.809131
4427128	15929	55803	Idh3g	ChrX: 71.024416
4427306	21343	7561	Taf6	Chr5: 138.619862
4427508	74177		2310007O11Rik	Chr18: 77.870269
4427711	68481	2939	Mpzl1	Chr1: 167.522593
4427784	67815	8245	Sec14l2	Chr11: 3.997068
4428346			Affy_4428346	Chr11: 28.044925
4428385	18103	39553	Nme2	Chr11: 93.811246
4428930	100039560	104464	LOC100039560	Chr15: 8.468484
4429085	70661	57023	BC033915	Chr9: 45.821116
4429232			Affy_4429232	Chr2: 11.684652
4429450	27226	3725	Pla2g7	Chr17: 43.749015
4429563	227613	68504	Tubb4b	Chr1: 24.601004
4429760	67131	32596	Acbd4	Chr11: 102.965216
4430312	11950	1275	Atp5f1	Chr3: 105.762078
4430401	70186	8656	2310056P07Rik	Chr16: 36.049952
4430555	217707	6039	Coq6	Chr12: 85.713389
4431034	19341	101538	Rab4a	Chr8: 126.356733
4431453	51875	75339	Tmem141	Chr2: 25.475703
4432062	19718	6885	Rfc2	Chr5: 135.071187
4432256	12554	20335	Cdh13	Chr8: 121.029505
4432757	12858	37905	Cox5a	Chr9: 57.378091
4433189	107732	41665	Mrpl10	Chr11: 96.908354
4433423			Affy_4433423	ChrUn: 1.000000
4433586	20116	100607	Rps8	Chr4: 116.826453
4433780	97212	152	Hadha	Chr5: 30.474526
4433975	594844	90946	Tceal3	ChrX: 133.202758
4434304	84113	9687	Ptov1	Chr7: 52.119982
4434901	17750	108228	Mt2	Chr8: 96.696661
4435042	14252	3293	Flot2	Chr11: 77.870766
4435314			Affy_4435314	Chr11: 98.630073
4435332	78408	82234	Fam131a	Chr16: 20.699346
4435404	14430	126	Galt	Chr4: 41.705466
4435478	71175	15850	Nipbl	Chr15: 8.240640
4435515	57754	9566	Cend1	Chr7: 148.612363
4435725	64383	40823	Sirt2	Chr7: 29.573593
4435791	19989	121496	Rpl7	Chr5: 82.766699
4435935	100047696		LOC100047696	Chr7: 133.690028
4436144	11858	21123	Rnd2	Chr11: 101.330274
4436193	72061	66273	2010111I01Rik	Chr13: 63.403768
4436294			Affy_4436294	Chr11: 100.223407
4436576	26444	105299	Psma7	Chr2: 179.772772
4436832	24068	11906	Sra1	Chr18: 36.826972
4436883	76485	32720	Glt8d1	Chr14: 31.824874
4436947	56292	2608	a10	ChrX: 71.163205
4436967	84113	9687	Ptov1	Chr7: 52.120138
4437024	17995	5151	Ndufv1	Chr19: 4.012561
4437194	103742	11969	1810046J19Rik	Chr11: 98.299382
4437222	66538	18407	Rps19bp1	Chr15: 80.091101
4437411	77891	56676	Ube2s	Chr9: 56.285491
4437520	66489	31432	Rpl35	Chr2: 38.859679
4437813	75751	5835	Ipo4	Chr14: 56.254200
4438029	30056	40847	Timm9	Chr12: 72.227325
4438150	22594	31368	Xrcc1	Chr7: 25.332809
4438228	18103	39553	Nme2	Chr8: 72.534469
4438905	269514	8128	Fbxl4	Chr4: 22.360769
4439014	217615	4336	Ctage5	Chr12: 60.290789
4439740	20116	100607	Rps8	Chr6: 99.790174
4440927			Affy_4440927	ChrUn: 1.000000
4441416	67877	7165	t5	Chr2: 145.741543
4441792	108112	37841	Eif4ebp3	Chr18: 36.825304
4442102	14455		Gas5	Chr1: 162.966339
4442948			Affy_4442948	Chr18: 35.696550
4443600	229877	41422	Rap1gds1	Chr3: 138.588902
4443793	71883	69192	Coq2	Chr6: 136.434051
4444152	19921	68105	Rpl19	Chr11: 97.891746
4444272	328108	15025	A430041B07Rik	Chr12: 66.122820
4444782	66163	32286	Mrpl4	Chr9: 20.812079
4444801			Affy_4444801	Chr13: 97.187015
4445212	27681	5239	Snf8	Chr11: 95.904733
4445219	13046	23002	Cugbp1	Chr2: 90.859422
4445229	20604	819	Sst	Chr16: 23.889699
4445660	14694	4446	Gnb2l1	Chr11: 48.613888
4445661	104886	64471	Rab15	Chr12: 77.899714
4445676	72157	1979	Pgm2	Chr4: 99.659833
4445835	51788	80218	H2afz	Chr3: 137.528986
4445886	109815	10200	H47	Chr7: 73.233751
4446110	68917	13072	Hint2	Chr4: 43.667786
4446331	71660	2167	Rarres2	Chr6: 48.520253
4446406	70025	15780	Acot7	Chr4: 151.580876
4446669	56445	21193	Dja2	Chr8: 88.079073
4446822	17713	6992	Grpel1	Chr5: 36.813707
4446914	26446	2089	Psmb3	Chr2: 77.173518
4446950	381758		Clec2l	Chr6: 38.627520
4446956	14705	32032	Bscl2	Chr19: 8.922407
4447152			Affy_4447152	Chr13: 82.183837
4447321	382492	115588	LOC382492	Chr11: 20.346763
4447333	68098	22894	Rchy1	Chr5: 92.386912
4447856	72193	37957	Sfrs2ip	Chr15: 96.245042
4447914	67389	12123	Fam132a	Chr4: 155.340005
4447921	18221	4812	Nudc	Chr4: 133.097087
4449019	12858	37905	Cox5a	Chr9: 57.380116
4449325	78832	17821	C10orf46	Chr19: 60.656907
4449382	109857	20332	Cbr3	Chr16: 93.685293
4449538	100043843		LOC100043843	Chr2: 152.011304
4449597	223499	6430	Wdsof1	Chr15: 38.978227
4450044	19173	55690	Psmb5	Chr14: 55.235633
4450284	19989	121496	Rpl7	Chr1: 16.092600
4450607	56279	10516	B230317C12Rik	Chr2: 26.490543
4450646	66111	7213	Tmed3	Chr9: 89.594709
4451077	64704	113300	Htra2	Chr6: 83.003607
4451306	18035	7863	Nfkbia	Chr12: 56.592701
4451369			Affy_4451369	Chr7: 70.172854
4451499	227613	68504	Tubb4b	Chr2: 25.078201
4451559	64658	11207	Mrps25	Chr6: 92.124884
4451731	20384	87833	Sfrs5	Chr12: 82.051174
4452121	14775	20155	Gpx1	Chr9: 108.241755
4452435	66120	9581	Fkbp11	Chr15: 98.557611
4452462			Affy_4452462	Chr14: 71.833055
4452501	13643	1076	Efnb3	Chr11: 69.367661
4452606	70394	5127	Kptn	Chr7: 16.708397
4452679	72931	27878	2900010J23Rik	Chr2: 32.143485
4452854	20467	81810	Sin3b	Chr8: 75.263634
4453215	102747	9782	Lrrc49	Chr9: 60.435230
4453235	74043	9922	Pex26	Chr6: 121.146071
4453474	20103	783	Rps5	Chr7: 13.511773
4453943	67387	6391	Unc50	Chr1: 37.495549
4454096	384325		EG384325	Chr5: 30.547464
4454204	93747	3018	Echs1	Chr7: 147.298319
4454368	227298	11507	BC038286	Chr1: 75.144215
4454692	27681	5239	Snf8	Chr13: 97.147626
4454768	21881	68154	Tkt	Chr14: 31.371926
4455213	66475	799	Rps23	Chr12: 17.240579
4455287	52055	9158	Rab11fip5	Chr6: 85.300264
4455484			Affy_4455484	Chr4: 135.553712
4456068	17524	1826	Mpp1	ChrX: 72.366776
4456171	110954	122289	Rpl10	ChrX: 71.517140
4456208	54402	10449	Stk19	Chr17: 34.961174
4456436	54723	40813	Tfip11	Chr5: 112.766146
4456438	26451	115477	Rpl27a	Chr7: 116.665617
4456643	110074	31475	Dut	Chr2: 125.082830
4457062	76130	32746	Las1l	ChrX: 93.132720
4457190	193813	44552	Mcfd2	Chr17: 87.654020
4457523	67097	788	Rps10	Chr17: 27.767377
4457533	72542	14597	Pgam5	Chr5: 110.694789
4457572	213350	35234	Pddc1	Chr7: 148.596687
4457685	216198	17129	Tcp11l2	Chr10: 84.076551
4457989	57808	6994	Rpl35a	Chr1: 183.172452
4458025	16592	108238	Fabp5	Chr3: 10.016182
4458142	77891	56676	Ube2s	Chr7: 4.763060
4458525	69101	19062	1810015A11Rik	Chr16: 17.148280
4458693	64658	11207	Mrps25	Chr6: 92.125028
4459596	18751	56424	Prkcb1	Chr7: 129.733562
4460727	69076	41131	Triap1	Chr5: 115.792946
4461132	53330	37847	Vamp4	Chr1: 164.524954
4461249	282663	113506	Serpinb1b	Chr13: 33.181560
4461502	20090	83197	Rps29	Chr6: 148.849490
4461663	67711	41672	Nsmce1	Chr7: 132.615407
4462475	94064	9543	Mrp127	Chr11: 94.517828
4462720	13480	2865	Dpm1	Chr2: 168.035875
4463008	16832	55647	Ldhb	Chr6: 142.439060
4463440	625004		LOC625004	Chr5: 21.104588
4463650	11669	55480	Aldh2	Chr5: 122.017735
4463679	67945		Rpl41	Chr10: 127.986044
4464168	26390	69109	Mapkbp1	Chr2: 119.798417
4464530	74257	41762	Tspan17	Chr13: 54.897535
4464547	13001	55572	Csnk2b	Chr17: 35.256717
4464564	67025	37376	Rpl11	Chr18: 15.991648
4464753	76568	10596	Ift46	Chr9: 44.598636
4464793			Affy_4464793	Chr12: 103.206395
4465081	12581	36081	Cdkn2d	Chr9: 21.093555
4465316	232087	38112	Mat2a	Chr6: 72.382817
4465590	12465	6287	Cct5	Chr15: 31.527199
4465795	14705	32032	Bscl2	Chr19: 8.920965
4466034	104457	100582	0610010K14Rik	Chr11: 70.051046
4466585	22275	320	Urod	Chr4: 116.665190
4466701			Affy_4466701	Chr6: 117.423283
4466769	11534	4891	Adk	Chr14: 22.267672
4466787	19344	104027	Rab5b	Chr10: 128.123846
4466832	93739	68550	Gabarapl2	Chr5: 76.455988
4466871	75758	12622	9130401M01Rik	Chr15: 57.860271
4467222	20262	7528	Stmn3	Chr2: 181.043507
4467227	15939	7778	Ier5	Chr1: 156.946412
4467566	19376	12908	Rab34	Chr11: 78.005355
4467721	107734	32675	Mrpl30	Chr1: 37.954951
4467905	110172	4252	Slc35b1	Chr11: 95.252895
4468028	212508	44527	Mtg1	Chr7: 147.323601
4468094	102462	6120	Imp3	Chr9: 56.785922
4468487	16432	7388	Itm2b	Chr14: 73.762187
4468835	66594	4974	Uqcr	Chr10: 79.865859
4468950	66489	31432	Rpl35	Chr2: 38.860257
4468966	17827	37623	Mtx1	Chr3: 89.013015
4469188	17420	1821	Mt1	Chr12: 74.373541
4469192	69524	12316	Esam1	Chr9: 37.345374
4469263	51788	80218	H2afz	Chr3: 137.529350
4469780	67710	2019	Polr2g	Chr19: 8.868631
4469850	319322	6678	Sf3b2	Chr19: 5.273968
4469974	213350	35234	Pddc1	Chr7: 148.596885
4470194	213081	11842	Wdr19	Chr5: 65.651357
4470610	22630	105677	Ywhaq	Chr12: 21.398459
4471047	66141	113761	Ifitm3	Chr7: 148.196401
4471082	210711	11749	1110007A13Rik	Chr7: 135.857913
4471548	19744	4101	Rheb	Chr5: 24.348013
4471661	19173	55690	Psmb5	Chr11: 102.520825
4471815	17222	7414	Apc1	Chr2: 128.455418
4472000			Affy_4472000	Chr2: 122.316529
4472210	20266	810	Scn1b	Chr7: 31.901578
4472320	66337	84685	1700025K23Rik	Chr10: 38.838640
4472618	218963	75104	Ubb	Chr3: 5.751222
4472724	665646		EG665646	Chr18: 27.757110
4472903	11428	1657	Aco1	Chr4: 40.143296
4473088	67288	12108	3110031B13Rik	Chr13: 105.627445
4473399	81896	12819	Ift122	Chr6: 115.876472
4474115	68975	3152	Med27	Chr2: 29.326820
4474116	623174	123628	EG623174	Chr13: 116.944217
4474731	54122	69251	Uevld	Chr12: 117.131809
4474900	57312	4255	Mrps31	Chr8: 23.538256
4475208	81601	100661	Kat5	Chr19: 5.603178
4475295	67443	69359	Map1l3cb	Chr8: 124.114425
4475554	68267	69383	Slc25a22	Chr7: 148.615663
4475618	12445	20419	Ccnd3	Chr17: 47.736169
4475745	17319	55655	Mif	Chr9: 14.649839
4476272	667952	121366	EG667952	Chr8: 108.184101
4476339	67778	9473	Zfp639	Chr3: 32.418559
4477296	223433	41302	BC052328	Chr15: 27.587811
4477437	12408	37524	Cbr1	Chr16: 93.608097
4477731	20833	110735	Ssrp1	Chr2: 84.886976
4478248	20440	2281	St6gal1	Chr16: 23.360223
4478333	104252	4933	Cdc42ep2	Chr19: 5.918464
4478543	68512	104342	1110019J04Rik	Chr4: 45.118432
4478788	668406		LOC668406	ChrX: 100.684972
4478957	71968	41899	Wdr73	Chr7: 88.037862
4479053			Affy_4479053	Chr5: 64.711693
4479173	19896	117965	Rpl10a	Chr17: 28.466238
4479654	13433	1055	Dnmt1	Chr9: 20.711814
4479934	21351	4916	Taldo1	Chr7: 148.587502
4480067			Affy_4480067	Chr4: 146.973110
4480077	235047		Zfp809	Chr9: 22.047326
4480217	56347	2781	Eif3c	Chr7: 133.690455
4480311	215194	41510	Kri1	Chr9: 21.077934
4480559	104130	10398	Ndufb11	Chr5: 123.516634
4480744			Affy_4480744	Chr2: 171.059561
4480959	215210	12907	2010310D06Rik	Chr5: 136.212320
4481307	26451	115477	Rpl27a	Chr7: 116.665366
4481413	68197	3344	Ndufc2	Chr7: 104.556151
4481501	18633	3537	Pex16	Chr2: 92.216033
4481521	381314	7118	Iars2	Chr1: 187.110613
4481739	59008	41118	Apc5	Chr5: 123.271005
4481781	319953	8174	Ttll1	Chr15: 83.335924
4482026	18103	39553	Nme2	Chr11: 93.816839
4482797	55944	2782	Eif3d	Chr15: 77.790077
4482884	17434	32193	Mocs2	Chr13: 115.618711
4483365	104318	74841	Csnk1d	Chr11: 120.823124
4483664	12812	3413	Coil	Chr11: 88.852832
4483825	211389	394	Suox	Chr10: 128.109160
4484309	75751	5835	Ipo4	Chr14: 56.244631
4484681	78294	37715	Rps27a	Chr11: 29.447681
4484932	68170	16348	B230118H07Rik	Chr2: 101.402390
4485034	68634	12275	Tm2d3	Chr7: 72.840126
4485379	73681	6876	Trmt11	Chr10: 30.254545
4485687	93696	41174	Chrac1	Chr15: 72.924134
4485709	74919	9896	4930471M23Rik	Chr5: 30.950396
4486074			Affy_4486074	Chr7: 130.758571
4486080	233870	2490	Tufm	Chr7: 133.634148
4487060	60409	105453	Trappc4	Chr9: 44.213339
4487138	381983	79449	Lmtk3	Chr7: 53.059266
4487235	68252	11437	A030007L17Rik	Chr6: 54.942724
4487396	68750	2218	Rreb1	Chr13: 38.043701
4487569	12211	7248	Birc6	Chr17: 74.999216
4488150	30933	25260	Tor2a	Chr2: 32.612905
4488652	96979	11819	Ptges2	Chr2: 32.256465
4488944	16648	20520	Kp3	Chr14: 61.984241
4489067			Affy_4489067	Chr8: 91.669936
4489098	72831	15779	Dhx30	Chr9: 109.987237
4489100	100042864	99781	LOC100042864	Chr3: 126.150917
4489106	22334	37765	Vdac2	Chr14: 22.664926
4489290	108143	39986	Taf9	Chr6: 115.588086
4489423	170658		BC002163	Chr4: 123.389981
4490160			Affy_4490160	Chr6: 112.161677
4490224	76568	10596	Ift46	Chr9: 44.598831
4490418	76846	68145	Rps9	Chr7: 3.658298
4490636	19170	2087	Psmb1	Chr17: 15.614279
4490661	68267	69383	Slc25a22	Chr7: 148.615746
4490701	72727	56554	B3gat3	Chr19: 9.001511
4491350	66360	104451	2310002J21Rik	Chr19: 54.005743
4491517	66871	12049	Cpne8	Chr8: 40.543940
4491941	68252	11437	A030007L17Rik	Chr6: 54.939505
4492068	59042	5254	Cope	Chr8: 72.828571
4492496	66218	3669	Ndufb9	Chr15: 58.767929
4492781	17319	55655	Mif	Chr9: 14.649718
4493480	667942		LOC667942	Chr5: 11.928533
4493626	54138	40858	Atxn10	Chr15: 85.189890
4494582	54709	2786	Eif3i	Chr4: 129.270839
4494823	227622	17788	BC029214	Chr2: 25.315689
4494914	12581	36081	Cdkn2d	Chr9: 21.093461
4495561	140483	5032	Hnmt	Chr2: 23.904249
4495837	11532	68076	Adh5	Chr3: 138.114216
4495913	64384	81827	Sirt3	Chr7: 148.050948
4495942			Affy_4495942	ChrX: 159.135553
4496201	56330	10506	Pdcd5	Chr1: 191.101326
4496342	227695	6704	D2Wsu81e	Chr2: 30.028995
4496345	66055	9360	0610009D07Rik	Chr12: 4.833877
4496349	69527	32565	Mrps9	Chr1: 42.955296
4497002	22275	320	Urod	Chr4: 116.664013
4497277	234664	68370	Appbp1	Chr8: 107.058412
4497368	68942	101438	Chmp2b	Chr16: 65.540394
4497400	624701		LOC624701	Chr3: 107.782791
4497431	67838	9464	Djb11	Chr16: 22.858126
4497534			Affy_4497534	ChrUn: 1.000000
4497634			Affy_4497634	ChrUn: 1.000000
4497638	223658		D330001F17Rik	Chr15: 76.283292
4497904	73139	42965	Prr6	Chr11: 62.347387
4498132	54122	69251	Uevld	Chr7: 54.195648
4498749	13667	5976	Eif2b4	Chr5: 31.490307
4499049	68184	6275	Denr	Chr5: 124.377036
4499096	223696	10638	Tomm22	Chr15: 79.501376
4499144	11927	2984	Atox1	Chr11: 55.263961
4499424	11764	21972	Ap1b1	Chr11: 4.942470
4499427	102339	7155	Cog4	Chr8: 113.405641
4500488	13200	3821	Ddost	Chr4: 137.860882
4500608	107260	9772	Otub1	Chr19: 7.278880
4500822			Affy_4500822	Chr7: 12.501220
4501162	18648	37647	Pgam1	Chr11: 21.582492
4501299	66887	12050	Lonp2	Chr8: 89.148172
4501369	69638		2310040A07Rik	Chr4: 41.585512
4501556	66530	11538	Ubxd1	Chr17: 56.209126
4501805	65105	9606	Arl6ip4	Chr5: 124.568021
4501872	28081	13135	D11Wsu99e	Chr11: 113.524638
4501899	68194	122216	Ndufb4	Chr16: 37.649201
4502129			Affy_4502129	ChrUn: 1.000000
4502329	66085	2783	Eif3f	Chr7: 116.084996
4502720	57808	6994	Rpl35a	Chr17: 29.273991
4502767			Affy_4502767	ChrUn: 1.000000
4502842	66487		Snhg8	Chr14: 31.941830
4503225	14635	125	Galk1	Chr11: 115.869973
4504258	12462	4373	Cct3	Chr3: 88.125539
4504281	69745	10909	Pold4	Chr19: 4.232094
4504474	231872	4594	Jtv1	Chr5: 144.663580
4504783	73724	13078	Mcee	Chr7: 71.556843
4504914	15081	116395	H3f3b	Chr11: 115.884986
4504932	66437	41099	Fis1	Chr5: 137.429353
4504999	66400	11964	Alkbh7	Chr17: 57.138134
4505285	18778	715	Pla2g1b	Chr5: 115.916296
4505628	54393	1132	Gabbr1	Chr17: 37.208798
4505660	68052	38660	Rps13	Chr8: 122.126030
4505669	23918	48919	Impdh2	Chr9: 108.467447
4505751	66090	116010	Ypel3	Chr7: 133.923541
4505763	69207	36164	Sfrs11	Chr3: 157.673939
4505852	116733	69132	Vps4a	Chr8: 109.569517
4505946			Affy_4505946	ChrUn: 1.000000
4506070	12631	99735	Cfl1	Chr8: 43.333095
4506189	107702	2204	Rnh1	Chr7: 148.349083
4506513			Affy_4506513	ChrUn: 1.000000
4506666			Affy_4506666	ChrX: 95.914637
4507014	13885	55623	Esd	Chr14: 75.135774
4507378	102141	23744	Snx25	Chr8: 47.118708
4507584	100043172		LOC100043172	Chr9: 44.182830
4507962	68556	101414	Uckl1	Chr2: 181.304061
4508157	66480	37713	Rpl15	Chr14: 19.101534
4508178	22343	22649	Lin7c	Chr2: 109.740961
4508388	12652	976	Chga	Chr12: 103.800251
4508448	15452	56590	Hprt1	ChrX: 50.341302
4508542			Affy_4508542	Chr18: 36.285161
4508990	56354	68306	Djc7	Chr11: 100.445867
4509232	19171	20616	Psmb10	Chr8: 108.461586
4509307	13840	56396	Epha6	Chr11: 75.241591
4509405	11816	30951	Apoe	Chr7: 20.282834
4509410	20042	117966	Rps12	Chr19: 59.397185
4509640	67865	37710	Rgs10	Chr7: 135.517175
4509659	17149	1776	Magoh	Chr4: 107.570158
4509912	20085	37416	Rps19	Chr7: 25.674760
4509980	100042385		LOC100042385	Chr11: 9.050480
4510114	623448		LOC623448	Chr2: 34.420944
4510473	320119	8244	Rps6kc1	Chr1: 192.596877
4510481	16592	108238	Fabp5	Chr9: 57.332106
4510564	66128	11924	Mrps36	Chr13: 101.506030
4510754	73390		1700060H10Rik	Chr10: 55.836104
4510839	20200	7925	S100a6	Chr3: 90.418154
4510890	245841	4540	Polr2h	Chr16: 20.722015
4511053	64339	49716	Fndc4	Chr5: 31.595281
4511474	66163	32286	Mrpl4	Chr9: 20.811275
4511546	56390	4663	Sssca1	Chr19: 5.731242
4511690	69064	19598	C10orf125	Chr7: 147.286991
4512141	15254	3904	Hint1	Chr11: 54.683732
4512342			Affy_4512342	Chr1: 60.538549
4513169	105298	9714	Epdr1	Chr13: 19.711478
4514266			Affy_4514266	Chr17: 36.331793
4514394	56384	56320	Letm1	Chr5: 34.112040
4514424	230393	9842	BC057079	Chr4: 88.056689
4514746	223989	40967	4921513D23Rik	Chr16: 14.131602
4514946	68316	11475	0610008C08Rik	ChrX: 91.662227
4515115	66128	11924	Mrps36	Chr17: 54.005856
4515734	13999		Etohi	Chr2: 175.804388
4515884	19899	756	Rpl18	Chr7: 52.976156
4515971	19231	122175	Ptma	Chr14: 9.632905
4516161	71673	12402	Rnf215	Chr11: 4.040718
4516657	93747	3018	Echs1	Chr7: 147.291782
4517021	18970	2013	Polb	Chr8: 23.738763
4517023	77334		C030033M12Rik	Chr7: 104.840914
4517151	69920	4541	Polr2i	Chr7: 31.017398
4517601	75040	19147	4930504H06Rik	Chr12: 34.086095
4517686	51812	4622	Mcrs1	Chr4: 144.178622
4517779	59029	4240	Psmd14	Chr2: 61.638162
4518117	56873	49706	Lmbr1	Chr5: 29.619490
4518713	68436	105146	Rpl34	Chr5: 108.946396
4518785	223267	15522	BC006662	Chr14: 123.290362
4518875	114604	56941	Prdm15	Chr16: 98.037801
4519276	11769	20342	Ap1s1	Chr5: 137.510904
4519307			Affy_4519307	Chr10: 93.058862
4519313	54405	3337	Ndufa1	ChrX: 34.730990
4519411	14797	879	Aes	Chr10: 81.023983
4519446	68043	5952	N6amt2	Chr14: 58.176885
4519491			Affy_4519491	Chr7: 105.241654
4519897	75564	12606	1700027N10Rik	Chr17: 46.273694
4519973	12301	7649	Cacybp	Chr1: 162.133064
4520135	72657	86009	2700094K13Rik	Chr2: 84.510176
4520158	228662	8980	Btbd3	Chr2: 138.112937
4520520	67248	84568	Rpl39	Chr15: 102.465477
4520624	100121	8618	Tdrd7	Chr4: 46.047260
4520684	67680	2255	Sdhb	Chr4: 140.529591
4520981	12140	37880	Fabp7	Chr10: 57.505322
4521996	27049	21085	Etv3	Chr3: 87.331199
4522250	76893	39581	Lass2	Chr3: 95.127400
4522478			Affy_4522478	Chr2: 80.122758
4522532	11951	38017	Atp5g1	Chr11: 95.934942
4522554	215814	56705	Ccdc28a	Chr10: 17.933536
4523027	270106	100958	Rpl13	Chr8: 125.627801
4523210	227525	32547	Dclre1c	Chr2: 3.372179
4523256	73379	12499	Dcbld2	Chr16: 58.464263
4523320	321003		Xpnpep3	Chr15: 81.230678
4523573	20587	2310	Smarcb1	Chr10: 75.360193
4523644	68949		1500012F01Rik	Chr2: 166.889140
4523893	667711		LOC667711	Chr1: 61.132491
4524271	30949	41123	Lcmt1	Chr7: 130.521663
4524355	16341	1205	Eif3e	Chr15: 43.094813
4524400	20813	37738	Srp14	Chr2: 118.301708
4524428	12040	39	Bckdhb	Chr9: 84.017689
4524522	56451	55785	Suclg1	Chr6: 73.226736
4524526	20365	49268	Serf1	Chr13: 100.883920
4524529	74451	5467	Pgs1	Chr11: 117.885033
4524576	66314	2469	Tpd52l2	Chr2: 181.236621
4524756	16905	41321	Lm	Chr3: 88.287284
4524944	320183	71327	Msrb3	Chr10: 120.308167
4525864	17686	1829	Msh3	Chr13: 92.982420
4526787			Affy_4526787	Chr2: 26.205930
4527165	20068	110867	Rps17	ChrX: 50.125491
4527713	235180	21063	Fez1	Chr9: 36.676435
4527877			Affy_4527877	Chr3: 66.686954
4528074	66154	8540	Tmem14c	Chr13: 41.117482
4528158			Affy_4528158	Chr5: 69.895843
4528394	19711	7516	Resp18	Chr1: 75.270567
4528508	53860	129851	Sept9	Chr11: 117.222749
4528674			Affy_4528674	Chr3: 148.370352
4529074	75387	8164	Sirt4	Chr5: 115.928067
4529495	215015	8909	C530043G21Rik	Chr1: 158.608781
4530002			Affy_4530002	ChrUn: 1.000000
4530057	23797	55904	Akt3	Chr1: 178.950234
4530345	106489	34525	Sft2d1	Chr11: 45.865129
4530467	665649		LOC665649	Chr8: 72.534570
4530527	12010	2987	B2m	Chr2: 121.973433
4530700	227613	68504	Tubb4b	Chr5: 7.179321
4530960	20638	21719	Snrpb	Chr2: 130.002818
4531640	16832	55647	Ldhb	Chr6: 142.444163
4531641	20115	107038	Rps7	Chr12: 29.320281
4532446	433806	49449	LOC433806	Chr4: 147.442463
4532740	53356	2784	Eif3g	Chr9: 20.703010
4532838	226641	32015	Atf6	Chr1: 172.780712
4533132	20115	107038	Rps7	Chr12: 29.316521
4533452	20523	2937	Slc25a14	ChrX: 45.982439
4533496	104130	10398	Ndufb11	ChrX: 20.194341
4534184	71770	68176	Ap2b1	Chr11: 83.218379
4534785	56030	32428	Tmem131	Chr3: 57.053991
4534851	67041	377	Oxct1	Chr15: 4.104938
4534861	631266		LOC631266	Chr17: 32.989718
4534879	30926	4769	Txnl2	Chr7: 144.653029
4535216			Affy_4535216	Chr17: 46.381277
4535601	66090	116010	Ypel3	Chr7: 133.921846
4535669			Affy_4535669	Chr18: 20.841465
4535699	56418	4778	Ykt6	Chr11: 5.864577
4535779	78653	5288	Bola3	Chr6: 83.301263
4536001	216739	100939	Acsl6	Chr11: 54.136777
4536136	233878	8237	Sez6l2	Chr7: 134.113898
4536563	14109	37562	Fau	Chr16: 76.403537
4536622	66497	11979	2610528E23Rik	Chr16: 57.303832
4536626	68943	32672	Pink1	Chr4: 137.871535
4536885	69487	11474	2310003L22Rik	Chr2: 139.996403
4537463			Affy_4537463	ChrUn: 1.000000
4537673	214505	13047	Gnptg	Chr17: 25.371925
4537909	17954	7436	p1l2	ChrX: 100.378924
4537967	74737	32282	Pcf11	Chr7: 99.792454
4538196	73139	42965	Prr6	Chr11: 62.349791
4538280	68047	12231	Mpnd	Chr17: 56.149805
4538364	353509		Cmtm1	Chr8: 106.833748
4538430	74112	38183	Usp16	Chr16: 87.483375
4538644			Affy_4538644	Chr6: 52.092500
4538697	231872	4594	Jtv1	Chr5: 144.670477
4538722	69094	9881	Tmem160	Chr7: 17.040788
4538901	56032	4771	Tusc4	Chr9: 107.445566
4539157	105148	5325	Iars	Chr13: 49.829292
4539265	70616	12360	Sf4	Chr8: 72.595743
4539791	622334		LOC622334	Chr4: 122.952143
4540014	70561	18197	Txndc16	Chr14: 45.754681
4540239	100040298	100607	LOC100040298	Chr7: 13.918519
4540373	234664	68370	Appbp1	Chr8: 107.035009
4540480			Affy_4540480	ChrM: 0.015174
4540519	217379	17076	Ubxd4	Chr12: 4.889352
4540565	192190	16332	Pkhd1l1	Chr15: 44.289230
4540673	14470	38182	Rabac1	Chr7: 25.754780
4541520	235431	21228	Coro2b	Chr9: 62.380981
4541640	114641	100538	Rpl31	Chr15: 90.594759
4541776	20005	121606	Rpl9	Chr5: 65.779615
4541832			Affy_4541832	ChrUn: 1.000000
4541947	74370	80210	4932417H02Rik	Chr11: 119.760415
4542058	21351	4916	Taldo1	Chr7: 148.588755
4542234	72349	20870	Dusp3	Chr11: 101.832499
4542631	14862	115474	Gstm1	Chr3: 107.820311
4542763	654467		LOC654467	Chr9: 123.599311
4542873	100045174		LOC100045174	Chr2: 57.481468
4543096	23857	8017	Dmtf1	Chr5: 9.118913
4543224	30932	8714	Zfp330	Chr8: 85.288770
4543330	26891	8067	Cops4	Chr5: 100.947503
4543481	12648	68174	Chd1	Chr17: 15.909374
4543553	64659	41467	Mrps14	Chr1: 162.129644
4543745			Affy_4543745	Chr16: 16.819922
4544361	225887	1867	Ndufs8	Chr19: 3.911698
4544762	170789	3991	Acot8	Chr2: 164.620582
4544953	193813	44552	Mcfd2	Chr17: 87.655271
4545091	18632	2852	Pex11b	Chr3: 96.448386
4545228	66091	3338	Ndufa3	Chr7: 3.571037
4545280	18641	55668	Pfkl	Chr10: 77.450653
4545514	27681	5239	Snf8	Chr11: 95.900619
4546231	19896	117965	Rpl10a	Chr17: 28.465766
4546240	78372	11592	3300001G02Rik	Chr11: 32.107598
4546431			Affy_4546431	Chr11: 100.223250
4546485	216169	50272	Fam108a	Chr10: 80.046889
4546507	13865	21158	Nr2f1	Chr13: 78.328287
4546581	66075	9851	Chchd3	Chr6: 32.842319
4546583	329002	7198	Zfp236	Chr18: 82.803153
4547211	26992	8085	Brd7	Chr8: 90.856780
4547248	68202	3664	Ndufa5	Chr6: 24.472660
4547271	69116	10804	Ubr4	Chr4: 139.033004
4547424	12034	5263	Phb2	Chr6: 124.663100
4547914	14964	110784	H2-D1	Chr17: 35.400336
4547961	19231	122175	Ptma	Chr1: 88.423319
4548551			Affy_4548551	Chr8: 14.069942
4548552	233904	52251	Setd1a	Chr7: 134.942743
4548652	216363	32340	Rab3ip	Chr10: 116.342888
4548702	56378	4178	Arpc3	Chr5: 122.855906
4549008	625249	37571	Gpx4	Chr10: 79.519081
4549123	19934	37378	Rpl22	Chr4: 151.704168
4549283			Affy_4549283	Chr18: 32.629214
4549803	18685	4817	Phtf1	Chr3: 103.811059
4549972	20322	56080	Sord	Chr2: 122.072221
4550082			Affy_4550082	Chr6: 71.591411
4550787	100042335	37415	LOC100042335	Chr5: 106.226577
4550813	102462	6120	Imp3	Chr5: 23.336901
4550865	666642	86094	EG666642	Chr1: 43.246532
4550940	12537	22416	Cdc2l1	Chr4: 155.023900
4551642	102791	11161	Tcta	Chr9: 108.206124
4551704	11837	105693	Arbp	Chr5: 116.009799
4551754	19172	2090	Psmb4	Chr3: 94.688314
4551810	23988	4531	Pin1	Chr9: 20.467623
4552061			Affy_4552061	Chr12: 104.677647
4552361	67248	84568	Rpl39	ChrX: 34.622705
4552494	11739	36058	Slc25a4	Chr8: 47.292543
4552982			Affy_4552982	ChrX: 144.669309
4553121	60315	5853	Myg1	Chr15: 102.164670
4553238	17319	55655	Mif	Chr10: 75.322130
4553284	20116	100607	Rps8	Chr7: 100.328081
4553469	11973	1282	Atp6v1e1	Chr6: 120.768367
4553667			Affy_4553667	Chr11: 24.535563
4553950	22348	56451	Slc32a1	Chr2: 158.437110
4554035	17919	49481	Myo5b	Chr18: 74.930165
4554394	621363		LOC621363	Chr12: 55.723578
4554417			Affy_4554417	Chr6: 105.146200
4554475			Affy_4554475	Chr6: 53.414749
4554640	17846	17604	Commd1	Chr11: 22.799790
4554966	68949		1500012F01Rik	Chr2: 166.890664
4554979	52469	69156	Ccdc56	Chr11: 101.139715
4555089	215814	56705	Ccdc28a	Chr10: 17.939303
4555405	22275	320	Urod	Chr4: 116.665854
4555407	381045	18028	Ccdc58	Chr16: 36.091982
4555910	66416	37994	Ndufa7	Chr7: 151.978257
4556161	67857	68273	Ppp6c	Chr2: 39.081703
4556189	66218	3669	Ndufb9	Chr15: 58.770970
4556223	11637	1227	Ak2	Chr4: 128.688482
4556980	12512	37526	Cd63	Chr10: 128.349752
4557140	19173	55690	Psmb5	Chr14: 55.235394
4557175	11958	5148	Atp5k	Chr5: 108.862751
4557196			Affy_4557196	ChrUn: 1.000000
4557197			Affy_4557197	Chr10: 116.069214
4557340	30059	40845	Timm10	Chr2: 84.667800
4557657	100046266		LOC100046266	Chr13: 62.227257
4558254			Affy_4558254	Chr17: 29.954706
4558311	30059	40845	Timm10	Chr2: 84.670170
4558345	268859	69339	A2bp1	Chr16: 7.408057
4558601			Affy_4558601	Chr13: 105.736097
4558612	67533	2685	Ppfibp1	Chr6: 146.978671
4558613	71538	8217	Fbxo9	Chr9: 77.929391
4559195	353156	9427	Egfl7	Chr2: 26.445900
4559346	20832	4573	Ssr4	ChrX: 71.036025
4559435	67025	37376	Rpl11	Chr4: 135.607553
4559580	18472	371	Pafah1b1	Chr11: 74.487531
4559652	12858	37905	Cox5a	Chr9: 57.379478
4559837	14651	3890	Hagh	Chr17: 24.989707
4560101	28084	6303	Vps25	Chr11: 101.118197
4560404	69727	56957	Usp46	Chr5: 74.434448
4560431	15251	1171	Hif1a	Chr12: 75.048190
4560898	272381	45681	Lrrc4b	Chr7: 51.718650
4560945	12867	122174	Cox7c	Chr11: 75.413388
4561061	20249	74538	Scd1	Chr19: 44.468981
4561474	72357	11285	2210016L21Rik	Chr5: 115.396048
4561491			Affy_4561491	Chr3: 37.019504
4561696	20091	68112	Rps3a	Chr3: 85.946448
4561715			Affy_4561715	Chr11: 94.520936
4561784			Affy_4561784	Chr9: 19.732371
4561811	72831	15779	Dhx30	Chr9: 109.986871
4561949	19231	122175	Ptma	Chr1: 88.426335
4562880	11821	413	Aprt	Chr8: 125.100416
4562971	12466	1336	Cct6a	Chr5: 130.294119
4563179			Affy_4563179	Chr3: 38.457676
4563215	100043483		LOC100043483	Chr17: 56.753372
4563533	55949	1480	Eef1b2	Chr1: 63.223790
4563680	66204	11932	Acyp1	Chr12: 86.620941
4563702	638798		LOC638798	Chr12: 116.784282
4563811	56219	3277	Extl1	Chr4: 133.913588
4564127	18040	38041	Nefm	Chr14: 68.737890
4564251	67179	6645	Ccdc25	Chr14: 66.456182
4564269	654467		LOC654467	Chr15: 103.071532
4564356			Affy_4564356	Chr2: 24.040073
4564440	20016	3586	Rpo1-1	Chr17: 46.380925
4564567	67025	37376	Rpl11	Chr3: 146.501907
4564624	71943	38055	Tom1l1	Chr11: 90.507147
4565014	668837		LOC668837	Chr14: 121.226643
4565391	20090	83197	Rps29	Chr2: 172.334953
4565437	270106	100958	Rpl13	Chr8: 125.629070
4565503	68205	41688	Urm1	Chr2: 29.682921
4565645	52563	3426	Cdc23	Chr18: 34.790622
4565751	17222	7414	Apc1	Chr2: 128.458342
4565757	22070	55730	Tpt1	ChrX: 98.964501
4566217	20102	90857	Rps4x	Chr5: 3.876204
4566320	66945	3073	Sdha	Chr13: 74.460352
4566679	235180	21063	Fez1	Chr9: 36.675283
4566767	16173	1200	Il18	Chr9: 50.389844
4566855	66373	40833	Lsm5	Chr1: 28.637215
4567322	75572	41776	Acyp2	Chr11: 30.532233
4567427	67264	3668	Ndufb8	Chr19: 44.629505
4567512	103172	27885	Ndg2	Chr10: 75.398621
4567543	77254	60114	Yif1b	Chr7: 30.030739
4567677	19175	2092	Psmb6	Chr11: 70.339867
4567831	68671	2143	Pcyt2	Chr11: 120.472205
4568074	14408	20470	Gabrr1	Chr4: 33.237876
4568603	56174	9720	gk	Chr6: 83.749266
4568948	66241	9515	Tmem9	Chr1: 137.916240
4569323	114679	14237	D930016B10Rik	Chr11: 3.416492
4569788	68920		1110065P20Rik	Chr4: 124.526802
4569886	19656	84779	Rbmxrt	Chr8: 81.029199
4570356	19376	12908	Rab34	Chr11: 78.003985
4570662	12581	36081	Cdkn2d	Chr9: 21.093646
4570796	217039	11750	Ggnbp2	Chr11: 84.646147
4571135	72722	41042	2810405J04Rik	Chr17: 75.936433
4571561	16832	55647	Ldhb	Chr6: 142.454011
4571601	67711	41672	Nsmce1	Chr7: 132.612552
4572091	17904	69080	Myl6	Chr10: 127.930595
4572227	54709	2786	Eif3i	Chr4: 129.269306
4572282	28295	3416	D10Jhu81e	Chr10: 77.630171
4572476			Affy_4572476	Chr2: 87.366496
4573629	66489	31432	Rpl35	Chr2: 38.857136
4574016	100041786	104412	LOC100041786	Chr5: 114.217388
4574337	68552	64466	1110003E01Rik	Chr5: 65.851763
4574431	223691	9380	Eif3eip	Chr15: 78.924723
4574449	13063	68675	Cycs	Chr6: 50.516437
4574479	67025	37376	Rpl11	Chr4: 135.606197
4574578	13481	99726	Dpm2	Chr2: 32.428893
4574630	235180	21063	Fez1	Chr9: 36.651324
4574708	16210	5490	Impact	Chr18: 13.151222
4574967	66671	946	Ccnh	Chr13: 85.352416
4575367	70083	11432	Metrn	Chr17: 25.932321
4575600	67693	9498	2310003F16Rik	Chr2: 121.283731
4576004	76846	68145	Rps9	Chr7: 3.655830
4576270	230584	5898	Yipf1	Chr4: 106.988418
4576349	22151	68156	Tubb2a	Chr13: 34.166183
4576560			Affy_4576560	Chr15: 91.207592
4576877	17995	5151	Ndufv1	Chr19: 4.007531
4576919	23988	4531	Pin1	Chr9: 20.467699
4576928	74318	15859	Hopx	Chr5: 77.516765
4576988	68059	21004	Tm9sf2	Chr14: 122.506791
4577121	66246	6395	Osgep	Chr14: 51.537134
4577452	68705	37884	Gtf2f2	Chr14: 76.395230
4578161	19989	121496	Rpl7	Chr11: 46.542059
4578313	50755	9272	Fbxo18	Chr2: 11.664303
4578743			Affy_4578743	ChrUn: 1.000000
4578972			Affy_4578972	Chr1: 61.770636
4579084	216439	86815	Centg1	Chr10: 126.530181
4579219	116733	69132	Vps4a	Chr8: 109.568942
4579425	77048	9396	Ccdc41	Chr10: 94.252886
4579542	17069	56411	Ly6e	Chr15: 74.788210
4580182	13360	1042	Dhcr7	Chr7: 151.022551
4580297	11949	3792	Atp5c1	ChrX: 85.995066
4581357	66181	41277	Nola3	Chr2: 112.102709
4581883	54402	10449	Stk19	Chr17: 34.881432
4582059	26446	2089	Psmb3	Chr8: 91.711427
4582128	11538	7617	Adnp	Chr2: 168.007588
4582483	58521	49376	Eid1	Chr2: 125.498937
4582525	22214	103894	Ube2h	Chr6: 30.161350
4582567	21685	31140	Tef	Chr15: 81.657093
4582569	11907	31420	Ate1	Chr7: 137.535051
4582635	78929	6337	Polr3h	Chr15: 81.756216
4582885	105835	9249	Sgsm3	Chr15: 80.833031
4582967	232201	45507	Arhgap25	Chr6: 87.462845
4583117			Affy_4583117	Chr12: 60.456075
4583378	192156	1843	Mvd	Chr8: 124.957574
4583543	68184	6275	Denr	Chr5: 124.377314
4583603			Affy_4583603	ChrUn: 1.000000
4583803	232679	32315	Zc3hc1	Chr6: 30.316444
4584374	66492	5563	Zmat2	Chr18: 36.957696
4584523	58807	23008	Slco1c1	Chr6: 141.518145
4584646	329739	46568	B430201A12Rik	Chr3: 108.774087
4584921	20166	7522	Rtkn	Chr6: 83.102219
4585150	13667	5976	Eif2b4	Chr5: 31.489988
4585203	69019	40915	Spcs1	Chr14: 31.813094
4585253	67564	11008	Tmem35	ChrX: 130.839060
4585511	13684	84699	Eif4e	Chr3: 138.219641
4585710	665964		EG665964	Chr9: 72.022350
4586045	78304	23766	Lsmd1	Chr11: 69.209416
4586128	54709	2786	Eif3i	Chr4: 129.270245
4586311	18643	3684	Pfn1	Chr11: 70.467891
4586992			Affy_4586992	Chr12: 55.802316
4587013	20042	117966	Rps12	Chr7: 63.269663
4587332			Affy_4587332	Chr15: 101.195191
4587408	20102	90857	Rps4x	Chr2: 83.193237
4587596	69894	12338	2010107G23Rik	Chr10: 61.571277
4587811	56330	10506	Pdcd5	Chr7: 36.428651
4587969	20163	7521	Rsu1	Chr2: 13.192540
4588015	231769	3376	Sfrs8	Chr5: 130.077117
4588228	20055	794	Rps16	Chr8: 48.717634
4588426	19982	88264	Rpl36a	Chr14: 99.393096
4588715	23991	4654	Cib1	Chr7: 87.377230
4588907	12824	55607	Col2a1	Chr15: 97.821344
4589160	59042	5254	Cope	Chr8: 72.826719
4589620	665524		EG665524	Chr13: 63.069897
4589680	68212	56740	Tmbim4	Chr10: 119.661750
4589919	381758		Clec2l	Chr6: 38.630430
4590054	140559	14163	Igsf8	Chr1: 174.248193
4590409	14470	38182	Rabac1	Chr7: 25.756835
4590585	100043068		LOC100043068	Chr12: 31.943665
4590872			Affy_4590872	ChrUn: 1.000000
4591309	68198	3341	Ndufb2	Chr6: 39.549391
4591577	20364	2263	Sepw1	Chr7: 16.507601
4591606	19983	110649	Rpl5	Chr5: 108.336918
4591615	67186	68111	Rplp2	Chr7: 148.633812
4591617	66446	8994	Exosc7	Chr9: 123.039947
4591704	237943		Gpatch8	Chr1: 168.361848
4591996	638636		LOC638636	Chr1: 134.922441
4592079	108958	13125	5730472N09Rik	Chr2: 30.239687
4592599			Affy_4592599	Chr8: 85.694632
4592730	66121	11923	Chchd1	Chr14: 21.522532
4592973	80795	56870	Selk	Chr14: 30.786559
4593297	319862		E230008O15Rik	ChrX: 96.955273
4593331	67826	14206	1110031B06Rik	Chr11: 59.251977
4593619	11785	898	Apbb1	Chr7: 112.715959
4593808	66086	11919	0610037P05Rik	Chr16: 14.299377
4594055	69724	4664	Rseh2a	Chr8: 87.489045
4594163	19025	80163	Ctsa	Chr2: 164.660659
4594350	66230	8519	Mrps28	Chr3: 8.900037
4594487	66445	55617	Cyc1	Chr15: 76.174738
4594617	55943	37973	Stx8	Chr11: 67.786801
4594740	12028	7242	Bax	Chr7: 52.718804
4594873	67023	10214	Use1	Chr8: 73.893426
4594899	72831	15779	Dhx30	Chr9: 109.987464
4594970	23971	81740	Papss1	Chr3: 131.227897
4595374	17035	36361	Lxn	Chr3: 67.267556
4595435			Affy_4595435	Chr8: 72.536653
4595633	19171	20616	Psmb10	Chr8: 108.459740
4595781	14533	1140	Bloc1s1	Chr10: 128.356984
4595807	66674	10725	6330409N04Rik	Chr14: 62.152766
4596724	620161		EG620161	Chr6: 112.926285
4596896	66199	9865	Commd4	Chr9: 57.003344
4597049	66369	6838	Dus2l	Chr8: 108.577513
4597420	67673	38275	Tceb2	Chr17: 23.964465
4597577	68312	41816	Gstm7	Chr3: 107.734538
4597664	17760	7850	Mtap6	Chr7: 106.485516
4597938	20842	21191	Stag1	Chr9: 100.858563
4598033	170658		BC002163	Chr16: 42.956066
4598264	67025	37376	Rpl11	Chr4: 135.607111
4598292	19823	84476	Rnf7	Chr9: 96.374393
4598694	56372	8606	1110004F10Rik	Chr3: 94.949284
4598805	66155	9500	Ufc1	Chr1: 173.219660
4599113			Affy_4599113	ChrUn: 1.000000
4599117	52469	69156	Ccdc56	Chr11: 101.140052
4599440	109905	2162	Rap1a	Chr7: 54.075779
4599651	21648	4754	Dynlt1	Chr6: 135.299163
4600045	67003	37764	Uqcrc2	Chr7: 127.802752
4600123	67270	12106	D10Ertd322e	Chr10: 94.943467
4600263			Affy_4600263	Chr12: 5.943749
4600529	109054	37645	Pfdn4	Chr2: 170.344427
4600706	140492	23150	Kcnn2	Chr18: 45.845290
4600833	69555		2310033F14Rik	Chr3: 89.254815
4600861	320472	22848	Ppm1e	Chr11: 87.040619
4601001	619750		EG619750	Chr3: 91.828433
4601065	66152	40876	1110020P15Rik	Chr11: 4.602056
4601167	11981	69194	Atp9a	Chr2: 168.459931
4601210	72029	4803	Tnrc5	Chr17: 46.884370
4601724			Affy_4601724	ChrUn: 1.000000
4601825	15982	31043	Ifrd1	Chr12: 40.943970
4601972	107045	7083	Lars	Chr18: 42.362013
4602006	66241	9515	Tmem9	Chr1: 137.923977
4602144	69742	12328	Tm2d2	Chr8: 26.133089
4602304	19166	2081	Psma2	Chr13: 14.705543
4602349	14200	20372	Fhl2	Chr1: 43.180400
4602377	52206	40873	Apc4	Chr5: 53.257192
4602806	433464	116730	LOC433464	Chr2: 116.351252
4603120	21927	22519	Tnfaip1	Chr11: 78.347757
4603205	68028	69416	Rpl22l1	Chr5: 22.034205
4603378	20384	87833	Sfrs5	Chr12: 82.050783
4603638			Affy_4603638	Chr13: 59.437075
4604242	66449	41100	Magmas	Chr16: 4.616484
4604329	94275	5077	Maged1	ChrX: 91.781227
4604351	56282	2212	Mrpl12	Chr11: 120.349663
4604466	101513	12477	2700078K21Rik	Chr7: 149.195267
4604679	23922	4870	Jtb	Chr3: 90.036122
4605343	263876	4407	Spata2	Chr2: 167.311953
4605596	29858	90898	Pmm1	Chr15: 81.788293
4605744	19171	20616	Psmb10	Chr8: 108.460777
4606005	20384	87833	Sfrs5	Chr4: 129.577120
4606137	30954	4692	Siva1	Chr12: 113.887191
4606208	94178	10744	Mcoln1	Chr8: 3.515016
4606467	66845	81733	Mrpl33	Chr5: 31.924849
4606484	217166	23324	Nr1d1	Chr11: 98.629803
4606629	192170	5602	Eif4a3	Chr11: 119.154135
4606687	235043	43895	BC010787	Chr9: 21.730445
4606698	108888	10059	Atad3a	Chr4: 155.114757
4607520	67952	44649	Tomm20	Chr3: 19.668890
4607710	66286	8624	Sec11c	Chr18: 65.977179
4607786	19185	55691	Psmd4	Chr3: 94.840537
4607863	66297		2610017I09Rik	Chr1: 42.720401
4607999	66362	6867	Exosc3	Chr4: 45.329596
4608163	66156	41136	Apc11	Chr11: 120.466975
4608335	20280	37717	Scp2	Chr4: 107.716523
4608363	110750	1006	Cse1l	Chr2: 166.771328
4609032	66286	8624	Sec11c	Chr18: 65.972319
4609123			Affy_4609123	ChrUn: 1.000000
4609368	13999		Etohi	Chr2: 175.804691
4609494	69051	8343	Pycr2	Chr1: 182.836464
4609727			Affy_4609727	Chr1: 116.347753
4609901			Affy_4609901	Chr15: 88.903838
4609932	66310	32582	2810410M20Rik	Chr17: 74.698915
4610709	67681	8566	Mrpl18	Chr17: 13.108818
4610990	78308	32495	Gpr108	Chr17: 57.374474
4611157	75564	12606	1700027N10Rik	Chr17: 46.278519
4611203	66242	9370	Mrps16	Chr14: 21.211159
4611217	667040		EG667040	Chr14: 53.833572
4611406	11739	36058	Slc25a4	Chr8: 47.296294
4611512			Affy_4611512	ChrUn: 1.000000
4611542	69724	4664	Rseh2a	Chr8: 87.489233
4611565			Affy_4611565	ChrUn: 1.000000
4611684	217588	9576	Mbip	Chr12: 57.429338
4611715			Affy_4611715	ChrUn: 1.000000
4611735	66706	32460	4733401H18Rik	Chr9: 108.469183
4612063	14693	68451	Gnb2	Chr5: 137.971439
4612152	67738	31283	Ppid	Chr3: 79.407496
4612427	66098	11920	Chchd6	Chr6: 89.334652
4612538	28106	10425	D17Wsu104e	Chr17: 56.317688
4612645	30055	40846	Timm13	Chr10: 80.362384
4612970	21672	21182	Prdx2	Chr8: 87.497902
4613065	27061	38095	Bcap31	ChrX: 70.931649
4613601	73288	11498	Ccdc132	Chr6: 3.552783
4613948	625249	37571	Gpx4	Chr10: 45.595769
4614019	18693	7470	Pick1	Chr15: 79.070057
4614027	21769	11077	Zfand3	Chr17: 30.345691
4614170	19185	55691	Psmd4	Chr3: 94.837427
4614183	66094	6781	Lsm7	Chr10: 77.856110
4614202	11951	38017	Atp5g1	Chr11: 95.934438
4614465	17192	2917	Mbd3	Chr10: 79.855409
4614990	333605	45843	Frmpd4	ChrX: 164.070632
4615133	56530	40934	Tmem4	Chr10: 127.764074
4615385	13353	4152	Dgcr6	Chr16: 18.066840
4615542	547402		LOC547402	Chr13: 116.319265
4615589	109689	2981	Arrb1	Chr7: 106.744675
4615947	56612	1972	Pfdn5	Chr15: 102.161704
4616356	67097	788	Rps10	Chr17: 27.767415
4616924	30795	1525	Fkbp3	Chr12: 66.174802
4617139	212528	5632	Trmt1	Chr8: 87.223558
4617232	225896	9283	D19Ertd721e	Chr19: 8.949655
4617258	665237		LOC665237	Chr17: 82.809206
4617629	12462	4373	Cct3	Chr3: 88.125646
4617636	268902	43188	Robo2	Chr16: 73.893063
4617725	77809	12685	Lrrc42	Chr4: 106.908406
4617779	445007	11755	Nup85	Chr11: 115.442263
4618742	12633	7652	Cflar	Chr1: 58.815219
4619063	403185		4932443I19Rik	Chr2: 95.376803
4619245	211739	17123	Vstm2a	Chr11: 16.157770
4619268	208092	11607	Chmp6	Chr11: 119.777352
4620071	27207	88443	Rps11	Chr7: 52.378220
4620484	66510	9537	Rnf181	Chr6: 72.312311
4620530	233733	18347	Galntl4	Chr7: 118.615474
4620706	69804	12330	Tmem147	Chr7: 31.513018
4620897	12721	6545	Coro1a	Chr7: 133.843312
4620909	67273	15342	Ndufa10	Chr1: 94.366458
4620952	19951	38347	Rpl32	Chr6: 115.757053
4621046	67184	41083	Ndufa13	Chr8: 72.418414
4621072			Affy_4621072	ChrUn: 1.000000
4621446	30926	4769	Txnl2	Chr7: 144.656120
4621460	66142	1406	Cox7b	ChrX: 103.217243
4621909	620695	83963	LOC620695	Chr2: 93.796049
4621969			Affy_4621969	Chr5: 69.895843
4622152	107702	2204	Rnh1	Chr7: 148.350408
4622252	20102	90857	Rps4x	Chr2: 83.194078
4622436	56494	37907	Gosr2	Chr11: 103.538189
4622561	117171	11320	1110038F14Rik	Chr15: 76.780684
4622686	13669	2779	Eif3s10	Chr19: 60.837272
4622842	69878	2328	Snrpf	Chr10: 93.046776
4622935	19134	8472	Prpf4b	Chr13: 34.997771
4623377			Affy_4623377	ChrUn: 1.000000
4623520	22353	2539	Vip	Chr10: 4.701552
4623742	665367	49449	LOC665367	Chr4: 34.433191
4623889	232337	5069	Zfp637	Chr6: 117.795190
4623922	81909	4935	Zfpl1	Chr19: 6.084360
4624148	67891	748	Rpl4	Chr9: 64.026259
4624274	65106	4673	Arl6ip5	Chr6: 97.182834
4624459	78303	122208	Hist3h2ba	Chr11: 58.762886
4624672	80291	12723	BC003324	Chr5: 124.913790
4624955	16158	88705	Il11ra2	Chr4: 42.669887
4625583	12469	4802	Cct8	Chr16: 87.493959
4625927	66993	2314	Smarcd3	Chr5: 24.098842
4626092	67673	38275	Tceb2	Chr11: 100.104712
4626365	67498	22811	Kcnv1	Chr15: 44.945839
4626841	100040633	68249	LOC100040633	Chr3: 149.735553
4627161			Affy_4627161	ChrUn: 1.000000
4627451	17749	86049	Polr2k	Chr15: 36.104756
4627476	18220	4507	Nucb1	Chr7: 52.757003
4627540	19215	737	Ptgds	Chr2: 25.325163
4627548	18530	1943	Pcdh8	Chr14: 80.166607
4627758	56191	75113	Tro	ChrX: 147.079939
4627786	66119	81910	Tomm6	Chr17: 47.823876
4627809	67774	12188	Loh12cr1	Chr6: 134.660067
4628214	100039748	104840	LOC100039748	Chr14: 19.103375
4628358	66916	3059	Ndufb7	Chr8: 86.095332
4629597	19084	37664	Prkar1a	Chr11: 109.530584
4629747	66618	47101	Snrnp27	Chr6: 86.625545
4629836	66734	12021	Map1lc3a	Chr2: 155.102840
4629927			Affy_4629927	Chr19: 10.529983
4630458	18010	375	Neu1	Chr17: 35.068905
4630586	19744	4101	Rheb	Chr5: 24.348075
4630704	11973	1282	Atp6v1e1	Chr6: 120.753342
4630874			Affy_4630874	Chr11: 116.710880
4631172	20068	110867	Rps17	ChrX: 50.125587
4631223	20116	100607	Rps8	Chr2: 175.096567
4631335	16592	108238	Fabp5	Chr3: 10.016082
4631388	245877	17009	Mtap7d1	Chr4: 125.909845
4631447	64144	4339	Mllt1	Chr17: 57.055262
4631624	67895	5356	Ppa1	Chr10: 61.136602
4631692			Affy_4631692	Chr15: 60.301282
4631901	22186	68307	Uba52	Chr8: 73.032195
4631966			Affy_4631966	Chr11: 91.308629
4631970	100046825		LOC100046825	Chr3: 103.543834
4632312	23918	48919	Impdh2	Chr9: 108.464555
4632367	64660	57043	Mrps24	Chr11: 5.604342
4632837	11841	105547	Arf2	Chr11: 103.845737
4632966	65019	68103	Rpl23	Chr11: 97.639402
4632985	72590	6099	Ppme1	Chr7: 107.503809
4633654	100039422		LOC100039422	Chr8: 81.010335
4634296	17750	108228	Mt2	Chr8: 96.697253
4634446	114642	21064	Brdt	Chr5: 107.806925
4634845	68520	11448	Zfyve21	Chr12: 113.066273
4635410	66205	8919	Cd302	Chr2: 60.090190
4635512	110842	100	Etfa	Chr9: 55.334514
4635890	381418		Ctxn2	Chr2: 124.973198
4636420	51796	21187	Srrm1	Chr4: 134.878179
4636432	74322	32221	Cxxc1	Chr18: 74.380061
4636577	68436	105146	Rpl34	Chr3: 130.432147
4636812	100043853		LOC100043853	Chr6: 128.153252
4636984	100039748	104840	LOC100039748	Chr15: 52.309832
4637002	216825	52664	Usp22	Chr11: 60.965323
4637319	64138	1022	Ctsz	Chr2: 174.253058
4637438	103836	9889	Zfp692	Chr11: 58.123586
4637762	103172	27885	Ndg2	Chr10: 75.400369
4637932	19944	86094	Rpl29	Chr5: 116.251583
4638041	665772		LOC665772	Chr9: 114.556749
4638143	13163	1033	Daxx	Chr17: 34.052293
4638163	633570		EG633570	ChrX: 102.920467
4638262	14194	115	Fh1	Chr1: 177.549222
4638306	16592	108238	Fabp5	Chr3: 10.015005
4638774	21848	20830	Trim24	Chr6: 37.915724
4639022			Affy_4639022	Chr4: 83.286149
4639029	636915		EG636915	Chr8: 100.747186
4639457	27425	86074	Atp5l	Chr5: 24.087625
4639798	18102	56418	Nme1	Chr11: 93.827221
4639886			Affy_4639886	ChrUn: 1.000000
4640554	66256	2369	Ssr2	Chr3: 88.392287
4640692	20869	393	Stk11	Chr10: 79.592778
4640712			Affy_4640712	ChrUn: 1.000000
4640736	109815	10200	H47	Chr7: 73.224600
4641291	66096	19241	Lamtor4	Chr5: 138.700328
4641308	19711	7516	Resp18	Chr1: 75.274777
4641632	208092	11607	Chmp6	Chr11: 119.776964
4641643	68556	101414	Uckl1	Chr2: 181.304420
4641802	16592	108238	Fabp5	Chr9: 57.331771
4641893	224792	9065	Gpr116	Chr17: 43.537558
4642533	67994	32554	Mrps11	Chr7: 85.933610
4642739	76522	9419	Lsm8	Chr6: 18.803603
4642854	210376	9148	Mtmr9	Chr14: 64.139472
4643224	110323	39658	Cox6b1	Chr7: 31.408448
4643241			Affy_4643241	Chr11: 103.741325
4643248	66379	50025	2310016M24Rik	Chr15: 99.558104
4643252	68566	9256	Drd1ip	Chr7: 147.257491
4643282	65246	22857	Xpo7	Chr14: 71.074263
4643346	21428	7969	Mlx	Chr11: 100.949913
4643549	12583	1365	Cdo1	Chr18: 46.873430
4643766	68628	23598	Fbxw9	Chr8: 87.590364
4643842	14430	126	Galt	Chr4: 41.704044
4644179			Affy_4644179	ChrUn: 1.000000
4644489	545600	116834	LOC545600	Chr4: 37.086013
4645211	66046	31093	Ndufb5	Chr3: 32.650073
4645263			Affy_4645263	Chr18: 43.991132
4645319	76976		2900062L11Rik	ChrX: 132.528731
4645454	12554	20335	Cdh13	Chr8: 121.848420
4645530	69155	17013	1810030O07Rik	Chr2: 17.556019
4645610	12857	37537	Cox4i1	Chr8: 123.197122
4645633	20638	21719	Snrpb	Chr2: 130.001073
4645730	67116	11430	Cuedc2	Chr19: 46.407125
4645911	109815	10200	H47	Chr7: 73.234247
4646000	68133	90880	Gcsh	Chr8: 119.505901
4646159	547263		EG547263	Chr16: 30.139841
4646465	20620	21317	Plk2	Chr13: 111.185387
4646535	67941	69197	Rps27l	Chr9: 66.797165
4646657			Affy_4646657	ChrUn: 1.000000
4646863	53893	5388	Nudt5	Chr2: 5.784626
4646896	17993	1866	Ndufs4	Chr13: 115.078934
4647029	67680	2255	Sdhb	Chr4: 140.535035
4647088	22380	38287	Wbp4	Chr14: 79.860957
4647799	17775	7427	Laptm4a	Chr12: 8.945067
4647957	327978	18839	Slfn5	Chr11: 82.768318
4648083	76411	12641	1700019E19Rik	Chr12: 87.503287
4648088	227683	68641	Coq4	Chr2: 29.650913
4648332	56451	55785	Suclg1	Chr6: 73.213950
4648359	228983	77324	Osbpl2	Chr2: 179.897241
4648394	56363	9417	Tmeff2	Chr1: 51.242329
4648671			Affy_4648671	Chr16: 6.761997
4648758	14719	1572	Got2	Chr8: 98.401696
4649270	56541	8615	Habp4	Chr13: 64.263390
4649956			Affy_4649956	ChrUn: 1.000000
4649997	23997	2110	Psmd13	Chr7: 148.072930
4650066	54325	41322	Elovl1	Chr4: 118.103126
4650118	20115	107038	Rps7	Chr12: 29.316595
4650521	433297		EG433297	Chr9: 44.182689
4650587	68337	36065	Crip2	Chr12: 114.382240
4650746	12857	37537	Cox4i1	Chr8: 123.193213
4651300	79043	12322	Spsb3	Chr17: 25.028530
4651324	19165	386	Psen2	Chr1: 182.158992
4651800	214505	13047	Gnptg	Chr17: 25.371320
4651923	225372	21221	Apbb3	Chr18: 36.836040
4651994	78408	82234	Fam131a	Chr16: 20.695834
4652282	67308	6747	Mrpl46	Chr7: 85.920343
4652283	170718	5035	Idh3b	Chr2: 130.110125
4652291	20832	4573	Ssr4	ChrX: 71.036100
4652411			Affy_4652411	Chr2: 46.122429
4652460	66231	11821	Thoc7	Chr14: 14.781611
4652760			Affy_4652760	Chr12: 63.419452
4653051	225362	41146	Reep2	Chr18: 35.006516
4653446	68195	31190	Rset2b	Chr17: 7.185457
4653620	235180	21063	Fez1	Chr9: 36.657942
4653695	56280	9536	Mrpl37	Chr4: 106.728633
4653756	67308	6747	Mrpl46	Chr7: 85.920256
4653880			Affy_4653880	Chr16: 24.557910
4654165	230584	5898	Yipf1	Chr4: 107.013592
4654330	20363	3945	Sepp1	Chr15: 3.230214
4654447	66447	3327	Mgst3	Chr1: 169.302579
4655185	67443	69359	Map1l3cb	Chr9: 18.232408
4655505	67500	10086	Ccar1	Chr10: 62.207270
4656159	56284	8851	Mrpl19	Chr6: 81.912025
4656717	19255	7497	Ptpn2	Chr18: 67.825180
4657033	17710	5014	COX3	ChrM: 0.009301
4657059	74840	4383	Armet	Chr9: 106.791135
4657135	17993	1866	Ndufs4	Chr13: 115.079002
4657433			Affy_4657433	ChrUn: 1.000000
4657489	72692	26701	Hnrpll	Chr17: 80.429005
4657650			Affy_4657650	ChrUn: 1.000000
4658013	67895	5356	Ppa1	Chr10: 61.136864
4658641			Affy_4658641	Chr5: 24.087609
4659017	78294	37715	Rps27a	Chr11: 29.446707
4659087			Affy_4659087	ChrX: 18.297246
4659149			Affy_4659149	ChrUn: 1.000000
4659150	76954	3951	St5	Chr7: 116.752507
4659185	67671	121795	Rpl38	Chr4: 137.981905
4659323	27402	55757	Pdhx	Chr2: 102.898665
4659334	20115	107038	Rps7	Chr19: 23.694484
4659374	268755		Rncr3	Chr14: 65.209608
4659728	674597		LOC674597	Chr13: 67.912122
4660025	328232	49581	Gfod1	Chr13: 43.290618
4660309			Affy_4660309	ChrUn: 1.000000
4660463	66199	9865	Commd4	Chr9: 57.003240
4660587	56327	1260	Arl2	Chr19: 6.137551
4660635	72554	38211	Utp14a	ChrX: 45.635429
4660956	11983	40581	Atpif1	Chr4: 132.086497
4660965	20016	3586	Rpo1-1	Chr17: 46.380925
4660970	12581	36081	Cdkn2d	Chr9: 21.093165
4661118	192173	19571	BC003940	Chr11: 120.404998
4661238	12464	4695	Cct4	Chr11: 22.902862
4661254	226977	101541	Actr1b	Chr1: 36.766658
4661485	20088	105748	Rps24	Chr14: 25.310974
4661529	101739	13242	Psip1	Chr4: 83.107836
4661749	68342	3343	Ndufb10	Chr17: 24.859326
4661976	23980	37637	Pebp1	Chr19: 16.341016
4662209	434050		EG434050	Chr6: 116.501841
4662210	269523	5168	Vcp	Chr4: 42.993401
4663281	19259	8423	Ptpn5	Chr7: 54.333195
4663892	68758	5961	Abhd11	Chr5: 135.487142
4664072	56032	4771	Tusc4	Chr9: 107.447825
4664490	73078	3160	Pmpcb	Chr5: 21.262803
4665487	106585	9059	Ankrd12	Chr17: 66.315061
4665744	227613	68504	Tubb4b	Chr2: 25.080055
4665901	67636	44219	Lyrm5	Chr6: 145.164241
4666265	448850	37964	Znhit3	Chr11: 84.727749
4666456	19240	116060	Tmsb10	Chr7: 25.647251
4667082	67681	8566	Mrpl18	Chr17: 13.108818
4667293	66462	11974	C19orf60	Chr8: 73.028885
4667902			Affy_4667902	ChrX: 56.314135
4668037	331532	32963	Tceal5	ChrX: 132.735607
4668050	68052	38660	Rps13	Chr7: 123.475064
4668159	56438	6872	Rbx1	Chr15: 81.296819
4668240			Affy_4668240	ChrUn: 1.000000
4668465	624286		Cfhr3	Chr13: 117.828155
4668511			Affy_4668511	ChrUn: 1.000000
4668525	67952	44649	Tomm20	Chr2: 153.651882
4668798	66890	4962	Lman2	Chr13: 55.452749
4668954	66460		Sys1	Chr2: 164.288822
4669420	20813	37738	Srp14	Chr2: 118.305121
4669431			Affy_4669431	Chr17: 70.250551
4669973	65105	9606	Arl6ip4	Chr5: 124.568076
4670150	19982	88264	Rpl36a	ChrX: 131.122081
4670282	68205	41688	Urm1	Chr2: 29.682921
4670307	243302	107172	EG243302	Chr18: 30.579716
4670382	52840	12276	Dbndd2	Chr2: 164.315662
4670397			Affy_4670397	ChrUn: 1.000000
4670460	333433	56097	Gpd1l	Chr9: 114.810497
4670536	67673	38275	Tceb2	Chr11: 100.104591
4670848			Affy_4670848	Chr1: 187.425003
4670996			Affy_4670996	Chr3: 108.405683
4671173	30055	40846	Timm13	Chr10: 80.363373
4671287	12408	37524	Cbr1	Chr16: 93.608211
4671829	56295	122200	Higd1a	Chr9: 121.758680
4672394	66914	69205	Vps28	Chr15: 76.452553
4672406	73067	16751	3110005G23Rik	Chr8: 67.492614
4672703	432577		LOC432577	Chr11: 72.386118
4672824			Affy_4672824	Chr15: 96.019399
4673135	13198	3012	Ddit3	Chr10: 126.733150
4673166	66959	11421	Dusp26	Chr8: 32.207130
4673227	19177	2093	Psmb7	ChrX: 93.344251
4673269	654824	35347	Ankrd37	Chr8: 47.083064
4673406	116748	13154	Lsm10	Chr4: 125.775502
4673517	110911	37854	Cds2	Chr2: 132.137535
4673523	27406	22784	Abcf3	Chr16: 20.560433
4673892	629732		EG629732	Chr10: 56.074230
4673973	12034	5263	Phb2	Chr6: 124.666912
4674146	71514	3714	Sfpq	Chr4: 126.714195
4674859	20130	4565	Rras	Chr7: 52.275903
4675004	13650	32085	Rhbdf1	Chr11: 32.109591
4675125	64050	4760	Yeats4	Chr10: 116.652315
4675142	53627	41529	Porcn	ChrX: 7.771016
4675373	432467	11012	Hnrph3	Chr10: 62.478208
4675387	20813	37738	Srp14	Chr2: 118.302012
4675662			Affy_4675662	Chr6: 127.133728
4675927	66366	5289	Ergic3	Chr2: 155.834102
4676034	67877	7165	t5	Chr8: 77.922975
4676107	66290	31272	Atp6v1g1	Chr2: 39.983401
4676477	27681	5239	Snf8	Chr11: 95.908595
4676644			Affy_4676644	Chr13: 52.185074
4676903	384793		Nudc-ps1	Chr4: 133.088477
4677199			Affy_4677199	Chr3: 88.621966
4677371			Affy_4677371	Chr3: 97.870100
4677375	14828	3908	Hspa5	Chr2: 34.631872
4677718	20085	37416	Rps19	Chr7: 25.673927
4678047	12465	6287	Cct5	Chr15: 31.520690
4678076	66374	11959	C19orf25	Chr10: 79.781587
4678108	51798	1069	Ech1	Chr7: 29.610908
4678201	232210	6636	8430410A17Rik	Chr6: 87.886347
4678391	67308	6747	Mrpl46	Chr7: 85.920401
4678620	233073	57743	U2af1l4	Chr7: 31.349222
4678878	19714	48147	Rev3l	Chr10: 39.453906
4679134	30050	8131	Fbxw2	Chr2: 34.661013
4679436	19053	37889	Ppp2cb	Chr8: 34.710437
4679562	19175	2092	Psmb6	Chr11: 70.338899
4679572	231872	4594	Jtv1	Chr5: 144.665454
4679811	234593	23228	Ndrg4	Chr8: 98.230088
4680072			Affy_4680072	Chr13: 39.679264
4680081	69106	31265	Stoml1	Chr9: 58.109756
4680346	69654	4667	Dctn2	Chr10: 126.718874
4680537	208092	11607	Chmp6	Chr11: 119.779960
4680886	227683	68641	Coq4	Chr2: 29.651479
4681032	228361	18204	Ambra1	Chr2: 91.728676
4681932	68278	68487	Ddx39	Chr8: 86.246560
4681958			Affy_4681958	Chr2: 171.926127
4681985	21400	68304	Tcea2	Chr2: 181.420497
4682498	67863	2637	Slc25a11	Chr11: 70.458274
4682520	67941	69197	Rps27l	Chr9: 66.797211
4682781	69668	13015	Ccdc115	Chr1: 34.494396
4682885	100226	41508	Stx12	Chr4: 132.440165
4683068	66589	81888	Ube2v1	Chr3: 60.682716
4683257	244879	1888	Npat	Chr9: 53.345257
4683302	100040066	123060	LOC100040066	Chr15: 12.128066
4684012			Affy_4684012	Chr2: 37.014016
4684063	381259	17570	Als2cr4	Chr1: 59.157506
4685301	74682	10814	Wdr35	Chr12: 9.034819
4685529			Affy_4685529	Chr17: 65.910025
4685831	54127	68150	Rps28	Chr17: 33.960153
4686281			Affy_4686281	ChrUn: 1.000000
4686588	108888	10059	Atad3a	Chr4: 155.115038
4686648	20054	117955	Rps15	Chr10: 79.756753
4686652	66834	41273	Them2	Chr13: 24.909841
4686865	94065	11401	Mrpl34	Chr8: 73.989593
4687137	445007	11755	Nup85	Chr11: 115.445138
4687255	673652		LOC673652	Chr2: 71.250010
4687896			Affy_4687896	Chr3: 89.272491
4688120			Affy_4688120	ChrUn: 1.000000
4688367	110954	122289	Rpl10	Chr19: 37.369666
4688524	100040298	100607	LOC100040298	Chr7: 96.910184
4688708			Affy_4688708	ChrUn: 1.000000
4688775	20005	121606	Rpl9	Chr9: 51.465462
4688876	75695	15619	2900002H16Rik	Chr5: 124.980850
4689557	20016	3586	Rpo1-1	Chr17: 46.381277
4689757	21987	2468	Tpd52l1	Chr10: 31.066427
4689851	50773	8745	Nt5c	Chr11: 115.352591
4689891	67863	2637	Slc25a11	Chr11: 70.457979
4690522	54683	8076	Prdx5	Chr19: 6.981220
4690576	104457	100582	0610010K14Rik	Chr11: 70.049263
4690585	66165	41629	Bccip	Chr7: 140.906597
4690590			Affy_4690590	Chr5: 77.622083
4690658	55951	9384	Brp44l	Chr17: 8.476774
4690738	56844	4169	Tssc4	Chr7: 150.255894
4691208	71955	8849	2400003C14Rik	Chr8: 112.195233
4691410	268449	110453	Rpl23a	Chr14: 77.651614
4691884	14337	79330	Ftl2	Chr13: 74.543939
4691944	19384	68143	Ran	Chr5: 129.528724
4692134	216987	41265	Utp6	Chr11: 79.747740
4692170	27395		Mrpl15	Chr1: 4.766491
4692256			Affy_4692256	Chr2: 155.024424
4692309	69672	32594	2310047H23Rik	Chr13: 55.827040
4693372	30959	8310	Ddx25	Chr9: 35.349611
4693791	13829	1496	Epb4.9	Chr14: 71.026599
4693805	16401	37364	Itga4	Chr10: 85.160307
4694208	19188	86889	Psme2	Chr14: 56.208877
4694313	654467		LOC654467	Chr9: 123.599105
4694377			Affy_4694377	Chr1: 120.671157
4694919	14726	4729	Pdpn	Chr4: 142.857378
4695101	19981	47964	Rpl37a	Chr1: 72.758721
4695719	18247	31094	Oaz2	Chr3: 135.189023
4696159	68833	7012	Pdcl3	Chr1: 39.053130
4696371	68276	11823	Toe1	Chr4: 116.476762
4696378			Affy_4696378	Chr14: 48.698964
4696532	110954	122289	Rpl10	ChrX: 71.516319
4696897	67399		Pdlim7	Chr13: 55.610141
4697356	100042741		LOC100042741	Chr6: 65.101234
4697373	68975	3152	Med27	Chr2: 29.205366
4697402	66094	6781	Lsm7	Chr10: 77.856402
4697475	51801	4275	Ramp1	Chr1: 93.120049
4697514	68458	12267	Ppp1r14a	Chr7: 30.076532
4697985	66246	6395	Osgep	Chr14: 51.536488
4698057	14004	49449	Chchd2	Chr5: 130.359862
4698178	11950	1275	Atp5f1	Chr3: 105.745908
4698324	68193	763	Rpl24	Chr9: 115.949670
4698632	224045	2903	Eif2b5	Chr16: 20.508822
4699257	72972	10367	Gcap14	Chr14: 37.688150
4699401	67057	4203	Yaf2	Chr15: 93.115917
4699501	12858	37905	Cox5a	Chr9: 57.380177
4699535			Affy_4699535	Chr3: 119.412489
4699584	233065	15555	Alkbh6	Chr7: 31.096860
4699743			Affy_4699743	Chr3: 90.345939
4699937	192173	19571	BC003940	Chr1: 61.770842
4700956	57808	6994	Rpl35a	Chr1: 183.172192
4701523	54683	8076	Prdx5	Chr19: 6.981278
4701526	27681	5239	Snf8	Chr11: 95.907602
4701820	52637	10212	Cisd1	Chr10: 70.793797
4702314	69178	40944	Snx5	Chr2: 144.076919
4702802			Affy_4702802	ChrUn: 1.000000
4702965			Affy_4702965	Chr12: 43.564458
4703807	17261	4327	Mef2d	Chr3: 87.975902
4703852	72931	27878	2900010J23Rik	Chr2: 32.137283
4703972	668899	122951	LOC668899	Chr2: 130.210590
4704643	110826	1503	Etfb	Chr7: 50.713111
4704716	66914	69205	Vps28	Chr15: 76.455022
4704986			Affy_4704986	ChrUn: 1.000000
4705093	75593		2410003K15Rik	Chr6: 49.034565
4705230	319149	110949	Hist1h3d	Chr13: 23.844249
4705334	77128	12672	Crebrf	Chr17: 26.895065
4705431	107045	7083	Lars	Chr18: 42.362135
4705723	83409	8518	Mapbpip	Chr3: 88.356381
4706084	380967	11440	Tmem106c	Chr15: 97.800421
4707150	56378	4178	Arpc3	Chr5: 122.855163
4707605	104103		Airn	Chr17: 24.839628
4707648			Affy_4707648	Chr4: 96.166194
4707943	234814	11245	Mthfsd	Chr8: 123.628337
4708024			Affy_4708024	Chr5: 32.932544
4708052	69186	45148	Tmem256	Chr11: 69.652910
4708055	67236	12103	Cinp	Chr12: 112.122123
4708100			Affy_4708100	Chr11: 96.909500
4708594	52206	40873	Apc4	Chr5: 53.257634
4708843	665681		LOC665681	Chr14: 34.245922
4709677	56397	22710	Morf4l2	ChrX: 133.267712
4709918	78408	82234	Fam131a	Chr16: 20.695187
4709919	28000	6421	Prpf19	Chr19: 10.973698
4710085	66434		2010003O02Rik	Chr4: 40.217086
4710422	51792	68559	Ppp2r1a	Chr17: 21.082470
4710686	15903	1633	Id3	Chr4: 135.700212
4710761	12696	980	Cirbp	Chr10: 79.634335
4710935	246703	70948	Apoa1bp	Chr3: 87.862054
4711167	110198	2737	Akr7a5	Chr4: 138.873487
4711373	66083	38743	Setd6	Chr8: 98.242691
4711640	66530	11538	Ubxd1	Chr17: 56.208629
4711906	56438	6872	Rbx1	Chr15: 81.301390
4711910	66193	10678	1110049F12Rik	Chr4: 135.542308
4713080	13999		Etohi	Chr2: 177.627366
4713280			Affy_4713280	Chr12: 103.207766
4713517	27226	3725	Pla2g7	Chr17: 43.725513
4713571	547263		EG547263	Chr16: 30.139514
4713684	27207	88443	Rps11	Chr10: 3.307728
4714076	72991		2900075N08Rik	ChrX: 98.521123
4714126			Affy_4714126	Chr13: 55.423570
4714327	67515	8226	Ttc33	Chr15: 5.162048
4715075	63828	23336	Fn3k	Chr11: 121.298625
4715086	20720	21247	Serpine2	Chr1: 79.790911
4715169	12331	74572	Cap1	Chr4: 122.536357
4715556	226414	1032	Dars	Chr1: 130.260299
4715557	96935	23062	Susd4	Chr1: 184.826315
4716129	68052	38660	Rps13	Chr8: 89.572075
4716146	170658		BC002163	Chr16: 42.955908
4716282	624138		EG624138	Chr1: 30.826674
4716544	170930	87858	Sumo2	Chr1: 14.830217
4717143	66423	10180	2410022L05Rik	Chr8: 13.884893
4717546	20042	117966	Rps12	Chr10: 23.506439
4717615	218639	56843	Arl15	Chr13: 114.947270
4718166	67887	9398	Tmem66	Chr8: 35.233808
4718380	107047	41354	Tnfsf5ip1	Chr18: 67.803972
4719182	68634	12275	Tm2d3	Chr7: 72.846497
4719251	76499	24944	Clasp2	Chr9: 113.828672
4719284	269523	5168	Vcp	ChrX: 101.540695
4719431	67326	41660	1700037H04Rik	Chr2: 130.979375
4719641	268449	110453	Rpl23a	Chr11: 77.994688
4719688	103537	41185	Mbtd1	Chr11: 93.807955
4719723	18197	7451	Nsg2	Chr11: 31.901759
4719821	74412	20379	Gle1l	Chr2: 29.791542
4720192	66379	50025	2310016M24Rik	Chr15: 99.558304
4720214	57319	4886	Smpdl3a	Chr10: 57.531375
4720245	667618	105693	EG667618	Chr3: 93.082074
4720339	214917	11398	BC008155	Chr17: 25.929047
4720373	53375	4777	Mtx2	Chr2: 74.686365
4720555	20068	110867	Rps17	ChrX: 50.125804
4720727	53380	94517	Psmd10	ChrX: 137.488341
4721726	75454	8573	Phpt1	Chr2: 25.429788
4721838	621442		LOC621442	Chr2: 177.244943
4722129	329384	6135	Ptrh1	Chr2: 32.632239
4722285	108829	3129	Jmjd1c	Chr10: 66.718775
4722463	72338	43791	Wdr89	Chr12: 76.732187
4722602	20068	110867	Rps17	Chr7: 88.489259
4723027	13627	100799	Eef1a1	Chr13: 15.211606
4723347	100040823	103951	LOC100040823	Chr18: 20.841096
4723557	268449	110453	Rpl23a	Chr15: 37.873040
4723631	319263	14180	Pcmtd1	Chr1: 7.162549
4723645	66360	104451	2310002J21Rik	Chr19: 54.006669
4723780	26451	115477	Rpl27a	Chr7: 116.664084
4723988	66627	32588	Ogfod2	Chr5: 124.565062
4724034	68499	12270	Mrpl53	Chr6: 83.059525
4724278	68977	57062	Haghl	Chr17: 25.921044
4724365	71207	41726	Nudt4	Chr10: 95.009783
4724660	72084	9886	Pigx	Chr16: 32.084614
4724665	216820	41044	Dhrs7b	Chr11: 60.657736
4724925	74238	11869	Mterfd3	Chr10: 84.582978
4725119	18648	37647	Pgam1	Chr7: 28.253915
4725284	23918	48919	Impdh2	Chr8: 102.554468
4725327	22192	2952	Ube2m	Chr7: 13.620587
4725364			Affy_4725364	ChrUn: 1.000000
4725936	18675	37310	Phex	ChrX: 153.802889
4726032	22272	40942	Uqcrq	Chr11: 53.244121
4726063	14768	4417	Lancl1	Chr1: 67.053518
4726789	229473	9057	D930015E06Rik	Chr3: 83.702201
4727010	26446	2089	Psmb3	Chr11: 97.574707
4727294	93880	87124	Pcdhb9	Chr18: 37.563202
4727353	70297	45639	Gcc2	Chr10: 57.768065
4727580	108657	36367	Rnpepl1	Chr1: 94.816592
4727901	70238	87044	Rnf168	Chr16: 32.300743
4728075	109801	4880	Glo1	Chr17: 30.729821
4728537	24030	6848	Mrps12	Chr7: 29.524801
4728782	84113	9687	Ptov1	Chr7: 52.118446
4729419			Affy_4729419	Chr7: 135.181311
4729600	20005	121606	Rpl9	Chr19: 32.540386
4729688	107999	8157	Gtpbp6	Chr5: 110.535286
4729908	17995	5151	Ndufv1	Chr19: 4.011347
4730068	93843	56551	Pnck	ChrX: 70.903594
4730425	28080	1283	Atp5o	Chr16: 91.926722
4730532	67238	57041	2810453I06Rik	Chr5: 144.325226
4730886	67427	37417	Rps20	Chr4: 3.761744
4730898	668461		LOC668461	Chr11: 70.693375
4730951	17749	86049	Polr2k	ChrX: 36.323331
4731078	76813	14121	Armc6	Chr8: 72.744128
4731291	110213	2419	Tegt	Chr15: 99.240370
4731304	28084	6303	Vps25	Chr11: 101.117326
4731397	56032	4771	Tusc4	Chr9: 107.445842
4731675	269718		LOC269718	Chr5: 136.686963
4731743			Affy_4731743	Chr4: 141.803040
4731787	102115	6290	Dohh	Chr10: 80.847225
4732146	66706	32460	4733401H18Rik	Chr9: 108.468705
4732389	22122	2484	Tsta3	Chr15: 75.757246
4732556	69051	8343	Pycr2	Chr1: 182.837030
4732569	622178	88323	EG622178	Chr19: 5.415659
4733441	17035	36361	Lxn	Chr3: 67.265315
4733510			Affy_4733510	Chr2: 89.753003
4733516	20167	32180	Rtn2	Chr7: 19.881262
4733635	107686	3381	Snrpd2	Chr10: 127.448919
4734021	15273	4900	Hivep2	Chr10: 13.870658
4734215	109082	82571	Fbxw17	Chr13: 50.528807
4734266	66151	41270	Prr13	Chr15: 102.293072
4734307	110172	4252	Slc35b1	Chr11: 95.248525
4734366	56174	9720	gk	Chr6: 83.752322
4734602	666487	121795	EG666487	Chr6: 52.296872
4734830	69038	40931	1810006K21Rik	Chr19: 10.281690
4735074	66416	37994	Ndufa7	Chr17: 33.975164
4735156	667688		LOC667688	Chr12: 96.929128
4735203	22248	3778	Unc119	Chr11: 78.162171
4735388	16592	108238	Fabp5	Chr3: 10.015541
4735409	21881	68154	Tkt	Chr14: 31.386588
4735434	229906	1158	Gtf2b	Chr3: 142.446294
4735499	20055	794	Rps16	Chr5: 129.633924
4736015	12175	3194	Bnip2	Chr9: 69.855831
4736075	629340		LOC629340	ChrX: 83.039022
4736114	26451	115477	Rpl27a	Chr7: 116.663103
4736170	15078	134170	H3f3a	Chr1: 182.741959
4736190			Affy_4736190	ChrX: 44.099627
4736222	30932	8714	Zfp330	Chr8: 85.288137
4736331	106821	17038	AI314976	Chr17: 48.556121
4736419	319862		E230008O15Rik	Chr11: 121.474563
4736496			Affy_4736496	Chr17: 20.195286
4736692	13804	55823	Endog	Chr2: 30.029519
4736893	100046220		LOC100046220	Chr11: 16.995461
4737085	217737	8106	Ahsa1	Chr12: 88.614626
4737138			Affy_4737138	Chr2: 171.350409
4737252	75564	12606	1700027N10Rik	Chr17: 46.271928
4737578	269261		Rpl12	Chr2: 32.818506
4737660	73683	18981	Atg16l2	Chr7: 108.438879
4737764	12716	69058	Ckmt1	Chr2: 121.189392
4738540	378702	85994	Serf2	Chr4: 43.676858
4738665	105675	38696	Ppif	Chr14: 26.514959
4738813	20598	31129	Smpd2	Chr10: 41.208244
4739149	230098	19225	E130306D19Rik	Chr4: 43.510773
4739194	52822	87809	Rufy3	Chr5: 89.071555
4739258	75758	12622	9130401M01Rik	Chr15: 57.856903
4739531	66155	9500	Ufc1	Chr1: 173.224921
4739660	268449	110453	Rpl23a	Chr7: 74.138872
4739883	19241	116060	Tmsb4x	ChrX: 163.645101
4740439			Affy_4740439	ChrUn: 1.000000
4740525	72876		2900009J20Rik	Chr12: 73.900724
4740699	16518	20249	Kcnj2	Chr11: 110.932921
4740809			Affy_4740809	Chr13: 112.838253
4741606	212508	44527	Mtg1	Chr7: 147.324232
4741670	27681	5239	Snf8	Chr13: 97.147534
4742170	12460	3762	Ccs	Chr19: 4.825410
4742323	30058	37878	Timm8a1	ChrX: 131.071833
4742377			Affy_4742377	ChrUn: 1.000000
4742477	27398	69198	Mrpl2	Chr17: 46.785198
4742678	13638	3635	Ef3	Chr3: 89.126628
4742718			Affy_4742718	Chr7: 131.542283
[truncated: 3,908 more rows]
