# Supplementary material for: Joint genetic analysis of hippocampal size in mouse and human identifies a novel gene linked to neurodegenerative disease
Source: BMC Genomics. 2014 Oct 3;15(1):850. doi: 10.1186/1471-2164-15-850 (PMC4192369; doi:10.1186/1471-2164-15-850)
Supplement: Supplementary file 5 — Additional file 5: KEGG pathway annotations enriched in genes that are coexpressed with Mgst3 in the adult mouse hippocampus. A table showing KEGG pathway annotations significantly enriched (calculated by DAVID) in genes significantly coexpressed with Mgst3 (calculated by Pearson correlation in GeneFriends). The table shows the category of the enrichment and the specific annotation, the number of submitted genes in the annotation/total number of submitted genes in the category, the fold enrichment and the FDR. (XLSX 10 KB) [file 12864_2014_6514_MOESM5_ESM.xlsx]

## Sheet: DAVID_KEGG_Hipp_Mgst3
Additional file 5: KEGG pathway annotations significantly enriched in genes significantly coexpressed with Mgst3 in the adult mouse hippocampus.
Category	Term	Number of submitted genes in the annotation / Total number of submitted genes in the category	Fold Enrichment	FDR
KEGG_PATHWAY	mmu03010:Ribosome	79/89	5.6404	9.23405e-49
KEGG_PATHWAY	mmu00190:Oxidative phosphorylation	78/130	3.81262	2.32161e-27
KEGG_PATHWAY	mmu05016:Huntington's disease	95/183	3.29872	3.28681e-27
KEGG_PATHWAY	mmu05012:Parkinson's disease	77/133	3.67885	1.55683e-25
KEGG_PATHWAY	mmu05010:Alzheimer's disease	83/182	2.89787	1.29138e-18
KEGG_PATHWAY	mmu03050:Proteasome	30/47	4.05598	1.07951e-09
KEGG_PATHWAY	mmu03040:Spliceosome	52/124	2.66474	7.39996e-09
KEGG_PATHWAY	mmu00240:Pyrimidine metabolism	34/96	2.25051	0.00555606
