# Supplementary material for: Joint genetic analysis of hippocampal size in mouse and human identifies a novel gene linked to neurodegenerative disease
Source: BMC Genomics. 2014 Oct 3;15(1):850. doi: 10.1186/1471-2164-15-850 (PMC4192369; doi:10.1186/1471-2164-15-850)
Supplement: Supplementary file 6 — Additional file 6: Genes which commonly coexpress with MGST3 as determined by GeneFriends and which coexpress with Mgst3 in the adult mouse. A table showing the homologous genes which commonly coexpress with MGST3, independent of tissue or treatment (as identified by GeneFriends) and those which are coexpressed with Mgst3 in the adult mouse hippocampus, as determined by Pearson correlation in GeneNetwork. For each gene, its Human gene symbol, Human Entrez gene ID, Human chromosome, Human gene location, Mouse Gene Symbol, Mouse Entrez Gene ID, Mouse chromosome and Mouse gene location is shown. (XLSX 132 KB) [file 12864_2014_6514_MOESM6_ESM.xlsx]

## Sheet: SharedGenesDetailsMinusDuplicat
Additional file 6: Genes which commonly coexpress with MGST3 as determined by GeneFriends and which coexpress with Mgst3 in the adult mouse hippocampus
Human gene symbol	Human Entrez gene ID	Human chromosome	Human gene location	Mouse Gene Symbol	Mouse Entrez Gene ID	Mouse chromosome	Mouse gene location
AAMP	14	2	219128850	Aamp	227290	1	74279840
AARSD1	80755	17	41102543	Aarsd1	69684	11	101406839
ABAT	18	16	8768422	Abat	268860	16	8513429
ABCA1	19	9	107543283	Abca1	11303	4	53030787
ABCC5	10057	3	183637722	Abcc5	27416	16	20331303
ABCE1	6059	4	146019084	Abce1	24015	8	79683442
ABCF3	55324	3	183903811	Abcf3	27406	16	20548577
ABCG4	64137	11	119019722	Abcg4	192663	9	44273188
ABHD11	83451	7	73150424	Abhd11	68758	5	135009152
ABHD17A	81926	19	1876809	Abhd17a	216169	10	80583649
ABHD3	171586	18	19230858	Abhd3	106861	18	10644411
ABHD4	63874	14	23067146	Abhd4	105501	14	54254129
ABHD8	79575	19	17402940	Abhd8	64296	8	71456700
ABLIM1	3983	10	116190872	Ablim1	226251	19	57032733
ACAA1	30	3	38144620	Acaa1b	235674	9	119148023
ACAA2	10449	18	47309869	Acaa2	52538	18	74779197
ACADVL	37	17	7120444	Acadvl	11370	11	70010183
ACBD4	79777	17	43209967	Acbd4	67131	11	103101682
ACO1	48	9	32384618	Aco1	11428	4	40143081
ACOT13	55856	6	24667263	Acot13	66834	13	24817948
ACOT7	11332	1	6324329	Acot7	70025	4	152178134
ACOT8	10005	20	44470360	Acot8	170789	2	164792768
ACSL6	23305	5	131142683	Acsl6	216739	11	54303798
ACTR10	55860	14	58666798	Actr10	56444	12	70937857
ACTR1B	10120	2	98272431	Actr1b	226977	1	36699202
ACTR3B	57180	7	152456834	Actr3b	242894	5	25759997
ACTR6	64431	12	100592900	Actr6	67019	10	89711973
ACVR1	90	2	158592958	Acvr1	11477	2	58388644
ACYP1	97	14	75519924	Acyp1	66204	12	85272398
ACYP2	98	2	54197975	Acyp2	75572	11	30505991
ADAM12	8038	10	127700950	Adam12	11489	7	133883199
ADAMTS13	11093	9	136279478	Adamts13	279028	2	26973416
ADAMTSL3	57188	15	84322838	Adamtsl3	269959	7	82335694
ADAP1	11033	7	937540	Adap1	231821	5	139271876
ADCY6	112	12	49159975	Adcy6	11512	15	98589994
ADH5	128	4	99992132	Adh5	11532	3	138443093
ADIPOR1	51094	1	202909951	Adipor1	72674	1	134415378
ADIPOR2	79602	12	1797740	Adipor2	68465	6	119353150
ADK	132	10	75910960	Adk	11534	14	21052574
ADPRM	56985	17	10600911	Adprm	66358	11	67037905
ADRM1	11047	20	60877149	Gm9774	NA	3	92428066
ADSL	158	22	40742507	Adsl	11564	15	80948490
AES	166	19	3052908	Aes	14797	10	81559494
AGK	55750	7	141250989	Agk	69923	6	40325478
AGO3	192669	1	36396319	Ago3	214150	4	126331704
AHSA1	10598	14	77924213	Ahsa1	217737	12	87266746
AIMP2	7965	7	6048876	Aimp2	231872	5	143902704
AIP	9049	11	67250512	Aip	11632	19	4114446
AK2	204	1	33473585	Ak2	11637	4	128991958
AKAP7	9465	6	131456806	Akap7	432442	10	25169090
AKR1A1	10327	1	46016215	Akr1a1	58810	4	116636510
AKR1B1	231	7	134127102	Akr1b3	11677	6	34303934
AKR1B10	57016	7	134212344	Akr1b7	11997	6	34412334
AKR7A3	22977	1	19609052	Akr7a5	110198	4	139310744
AKT3	10000	1	243651535	Akt3	23797	1	177020073
ALAS1	211	3	52232102	Alas1	11655	9	106233455
ALDH2	217	12	112204691	Aldh2	11669	5	121566027
ALDH5A1	7915	6	24495080	Aldh5a1	214579	13	24907579
ALDOC	230	17	26900133	Aldoc	11676	11	78322968
ALG3	10195	3	183960089	Alg3	208624	16	20605451
ALG5	29880	13	37523912	Alg5	66248	3	54735539
ALG9	79796	11	111652919	Alg9	102580	9	50775019
ALPK1	80216	4	113206665	Alpk1	71481	3	127670399
AMDHD2	51005	16	2570358	Amdhd2	245847	17	24155833
AMFR	267	16	56395364	Amfr	23802	8	93971588
AMN	81693	14	103388993	Amn	93835	12	111271111
AMPH	273	7	38423305	Amph	218038	13	18948371
ANAPC13	25847	3	134196548	Anapc13	69010	9	102626296
ANAPC5	51433	12	121746048	Anapc5	59008	5	122787469
ANKFY1	51479	17	4067201	Ankfy1	11736	11	72690006
ANKRD10	55608	13	111530887	Ankrd10	102334	8	11611583
ANP32A	8125	15	69070874	Anp32a	11737	9	62341293
ANXA5	308	4	122589110	Anxa5	11747	3	36448925
ANXA7	310	10	75134859	Anxa7	11750	14	20455261
AP1B1	162	22	29723669	Ap1b1	11764	11	4986824
AP1S1	1174	7	100797678	Ap1s1	11769	5	137034993
AP2B1	163	17	33905065	Ap2b1	71770	11	83299024
AP2S1	1175	19	47341393	Ap2s1	232910	7	16738410
AP3B2	8120	15	83328033	Ap3b2	11775	7	81460399
AP3D1	8943	19	2100988	Ap3d1	11776	10	80706978
AP3S2	10239	15	90373831	Ap3s2	11778	7	79875332
APBB1	322	11	6416355	Apbb1	11785	7	105558486
APBB3	10307	5	139937853	Apbb3	225372	18	36671160
APOE	348	19	45409011	Apoe	11816	7	19696109
APOO	79135	X	23851470	Apoo-ps	68316	13	107413865
APPBP2	10513	17	58520520	Appbp2	66884	11	85187262
APPL2	55198	12	105567074	Appl2	216190	10	83600033
APRT	353	16	88875747	Aprt	11821	8	122574637
ARHGEF10L	55160	1	17866330	Arhgef10l	72754	4	140514485
ARHGEF4	50649	2	131594489	Arhgef4	226970	1	34678188
ARL15	54622	5	53179775	Arl15	218639	13	113794505
ARL2BP	23568	16	57279010	Arl2bp	107566	8	94666755
ARL4D	379	17	41476327	Arl4d	80981	11	101665541
ARL6IP5	10550	3	69134095	Arl6ip5	65106	6	97210689
ARMC1	55156	8	66514694	Armc1	74252	3	19132146
ARMCX3	51566	X	100877787	Armcx3	71703	X	134756595
ARPC1A	10552	7	98923521	Arpc1a	56443	5	145083830
ARPC3	10094	12	110872630	Arpc3	56378	5	122391878
ARRB1	408	11	74975226	Arrb1	109689	7	99535466
ARRB2	409	17	4613784	Arrb2	216869	11	70432635
ARSB	411	5	78073032	Arsb	11881	13	93771679
ARSJ	79642	4	114821440	Arsj	271970	3	126363827
ASCC1	51008	10	73856278	Ascc1	69090	10	60002805
ASCC2	84164	22	30184597	Ascc2	75452	11	4637747
ASPSCR1	79058	17	79934683	Aspscr1	68938	11	120672973
ASRGL1	80150	11	62104920	Asrgl1	66514	19	9109868
ATF6	22926	1	161736084	Atf6	226641	1	170704674
ATG13	9776	11	46638826	Atg13	51897	2	91674618
ATIC	471	2	216176540	Atic	108147	1	71557150
ATOX1	475	5	151121877	Atox1	11927	11	55446641
ATP11A	23250	13	113344643	Atp11a	50770	8	12757014
ATP13A3	79572	3	194123401	Atp13a3	224088	16	30312423
ATP1A2	477	1	160085549	Atp1a2	98660	1	172271709
ATP2A2	488	12	110718561	Atp2a2	11938	5	122442702
ATP5A1	498	18	43664110	Atp5a1	11946	18	77773729
ATP5B	506	12	57031959	Atp5b	11947	10	128083273
ATP5C1	509	10	7830092	Atp5c1	11949	2	10056016
ATP5D	513	19	1241749	Atp5d	66043	10	80138632
ATP5F1	515	1	111991486	Atp5f1	11950	3	105942698
ATP5G1	516	17	46970127	Atp5g1	11951	11	96068852
ATP5G2	517	12	54026510	Gm17271	NA	15	76797628
ATP5G3	518	2	176040986	Atp5g3	228033	2	73908447
ATP5H	10476	17	73034958	Gm4953	NA	1	159168157
ATP5I	521	4	666225	Atp5k	11958	5	108433244
ATP5J2	9551	7	99046098	Atp5j2	57423	5	145183698
ATP5L	10632	11	118271869	Atp5l-ps1	NA	7	62476306
ATP5O	539	21	35275757	Atp5o	100047429	16	91684398
ATP5SL	55101	19	41937223	Atp5sl	66349	7	25619414
ATP6V0E1	8992	5	172410760	Atp6v0e	11974	17	26676396
ATP6V0E2	155066	7	149570057	Atp6v0e2	76252	6	48537569
ATP6V1C1	528	8	104033291	Atp6v1c1	66335	15	38661904
ATP6V1D	51382	14	67761088	Atp6v1d	73834	12	78842989
ATP6V1E1	529	22	18074902	Atp6v1e1	11973	6	120795245
ATP6V1G1	9550	9	117350026	Atp6v1g1	66290	4	63544772
ATP9A	10079	20	50213053	Atp9a	11981	2	168634438
ATPIF1	93974	1	28562620	Atpif1	11983	4	132530555
ATRAID	51374	2	27434895	Atraid	381629	5	31048312
ATXN10	25814	22	46067678	Atxn10	54138	15	85336381
AURKAIP1	54998	1	1309110	Aurkaip1	66077	4	155831272
B2M	567	15	45003675	B2m	12010	2	122147686
B3GAT3	26229	11	62382768	B3gat3	72727	19	8920374
B3GNT1	11041	11	66112843	B3gnt1	108902	19	5038826
BAD	572	11	64037302	Bad	12015	19	6941861
BAG1	573	9	33247818	Bag1	12017	4	40936398
BAI1	575	8	143530791	Bai1	107831	15	74516196
BAIAP2	10458	17	79008948	Baiap2	108100	11	119942763
BANF1	8815	11	65769550	Banf1	23825	19	5364641
BAX	581	19	49458072	Bax	12028	7	45461695
BBX	56987	3	107241783	Bbx	70508	16	50191844
BCAP31	10134	X	152965947	Bcap31	27061	X	73686178
BCCIP	56647	10	127512115	Bccip	66165	7	133709333
BCKDHA	593	19	41884215	Bckdha	12039	7	25629852
BCKDHB	594	6	80816364	Bckdhb	12040	9	83925150
BCKDK	10295	16	31117428	Bckdk	12041	7	127904082
BEX1	55859	X	102317579	Bex1	19716	X	136213972
BEX4	56271	X	102470020	Bex4	406217	X	136138996
BHMT	635	5	78407602	Bhmt	12116	13	93616891
BLMH	642	17	28575218	Blmh	104184	11	76924809
BLOC1S1	2647	12	56109820	Bloc1s1	14533	10	128917882
BLVRB	645	19	40953696	Blvrb	233016	7	27447978
BMP1	649	8	22022249	Bmp1	12153	14	70474557
BMPR2	659	2	203241659	Bmpr2	12168	1	59764279
BNIP3	664	10	133781578	Bnip3	12176	7	138890836
BOP1	23246	8	145486055	Bop1	12181	15	76452996
BPGM	669	7	134331560	Bpgm	12183	6	34476207
BPHL	670	6	3118608	Bphl	68021	13	34037641
BPIFA1	51297	20	31823801	Bpifa5	67135	2	154162607
BRF2	55290	8	37700786	Brf2	66653	8	27123832
BSCL2	26580	11	62457747	Bscl2	14705	19	8837467
BSG	682	19	571297	Bsg	12215	10	79704491
BTBD1	53339	15	83685174	Btbd1	83962	7	81792075
BTBD3	22903	20	11871371	Btbd3	228662	2	138256565
BZW2	28969	7	16685756	Bzw2	66912	12	36091846
C11orf58	10944	11	16634679	1110004F10Rik	56372	7	116093301
C12orf10	60314	12	53693470	Myg1	60315	15	102331709
C12orf43	64897	12	121440225	2210016L21Rik	72357	5	114942158
C12orf44	60673	12	52463030	9430023L20Rik	68118	15	101284301
C14orf1	11161	14	76116134	0610007P14Rik	58520	12	85815448
C14orf2	9556	14	104378625	2010107E04Rik	70257	12	111961376
C19orf10	56005	19	4641386	D17Wsu104e	28106	17	56175744
C19orf60	55049	19	18699495	2810428I15Rik	66462	8	70504292
C19orf66	55337	19	10196798	A230050P20Rik	319278	9	20868642
C1D	10438	2	68268262	C1d	57316	11	17257579
C1GALT1C1	29071	X	119759648	C1galt1c1	59048	X	38630785
C1QA	712	1	22962999	C1qa	12259	4	136895917
C1QBP	708	17	5336097	C1qbp	12261	11	70977836
C20orf27	54976	20	3734155	1700037H04Rik	67326	2	131146324
C21orf33	8209	21	45553487	D10Jhu81e	100046684	10	78162067
C2orf47	79568	2	200820040	9430016H08Rik	68115	1	57406328
C4orf27	54969	4	170650616	2700029M09Rik	72612	8	60890418
C7orf63	79846	7	89874488	A330021E22Rik	207686	5	5579278
C8orf33	65265	8	146277764	1110038F14Rik	117171	15	76948539
C9orf3	84909	9	97488983	2010111I01Rik	72061	13	63014934
CA11	770	19	49141199	Car11	12348	7	45699843
CA7	766	16	66878282	Car7	12354	8	104534700
CACFD1	11094	9	136325089	Cacfd1	381356	2	27009926
CACNA1D	776	3	53528683	Cacna1d	12289	14	30039949
CACYBP	27101	1	174968300	Cacybp	12301	1	160202367
CALB1	793	8	91070836	Calb1	12307	4	15881264
CALR	811	19	13049392	Calr	12317	8	84841850
CALY	50632	10	135138927	Caly	68566	7	140069880
CAMK2A	815	5	149599054	Camk2a	12322	18	60925618
CAMKV	79012	3	49895421	Camkv	235604	9	107935920
CAMLG	819	5	134074191	Caml	12328	13	55623005
CAP1	10487	1	40505905	Cap1	12331	4	122859047
CAPN10	11132	2	241526133	Capn10	23830	1	92934376
CAPN2	824	1	223889295	Capn2	12334	1	182467256
CARKD	55739	13	111267881	Carkd	69225	8	11497506
CASC3	22794	17	38296571	Casc3	192160	11	98804905
CASP7	840	10	115438942	Casp7	12369	19	56397129
CBR1	873	21	37442239	Cbr1	12408	16	93607837
CBR3	874	21	37507210	Cbr3	109857	16	93683215
CBR4	84869	4	169784921	Cbr4	234309	8	61487734
CCDC25	55246	8	27590835	Ccdc25	67179	14	65837302
CCDC28A	25901	6	139094657	Ccdc28a	215814	10	18213676
CCDC85B	11007	11	65657875	Ccdc85b	240514	19	5456789
CCDC90B	60492	11	82970139	Ccdc90b	66365	7	92561149
CCDC91	55297	12	28286182	Ccdc91	67015	6	147475871
CCK	885	3	42299317	Cck	12424	9	121489825
CCND3	896	6	41902671	Ccnd3	12445	17	47505051
CCNH	902	5	86687311	Ccnh	66671	13	85189408
CCNI	10983	4	77968311	Ccni	12453	5	93181933
CCS	9973	11	66360292	Ccs	12460	19	4825366
CCSER2	54462	10	86088342	Ccser2	72972	14	36874936
CCT2	10576	12	69979114	Cct2	12461	10	117050998
CCT3	7203	1	156278759	Cct3	12462	3	88297116
CCT4	10575	2	62095224	Cct4	12464	11	22990519
CCT5	22948	5	10250033	Cct5	12465	15	31590800
CCT6A	908	7	56119323	Cct6a	12466	5	129787439
CCT7	10574	2	73460548	Cct7	12468	6	85451505
CCZ1	51622	7	5938356	Ccz1	231874	5	143987916
CCZ1B	51622	7	6833765	Ccz1	231874	5	143987916
CD164	8763	6	109687717	Cd164	53599	10	41519500
CD200	4345	3	112051194	Cd200	17470	16	45382135
CD302	9936	2	160625364	Cd302	66205	2	60251993
CD320	51293	19	8367011	Cd320	54219	17	33843091
CD63	967	12	56119107	Cd63	12512	10	128908919
CD9	928	12	6308881	Cd9	12527	6	125460266
CDC16	8881	13	115000362	Cdc16	69957	8	13757676
CDC23	8697	5	137523339	Cdc23	52563	18	34630951
CDC37	11140	19	10501810	Cdc37	12539	9	21138541
CDC40	51362	6	110501344	Cdc40	71713	10	40831626
CDC42EP2	10435	11	65082289	Cdc42ep2	104252	19	5917556
CDH13	1012	16	82660408	Cdh13	12554	8	118283733
CDIP1	29965	16	4560676	Cdip1	66626	16	4750348
CDK10	8558	16	89747145	Cdk10	234854	8	123224841
CDK5RAP3	80279	17	46045176	Cdk5rap3	80280	11	96907426
CDK8	1024	13	26828276	Cdk8	264064	5	146231230
CDO1	1036	5	115140430	Cdo1	12583	18	46713205
CDS2	8760	20	5107432	Cds2	110911	2	132263148
CEND1	51286	11	787104	Cend1	57754	7	141426446
CERS2	29956	1	150933059	Cers2	76893	3	95314792
CERS6	253782	2	169312372	Cers6	241447	2	68861441
CETN2	1069	X	151995517	Cetn2	26370	X	72913532
CETN3	1070	5	89688078	Cetn3	12626	13	81783292
CFD	1675	19	859453	Cfd	11537	10	79890853
CFH	3075	1	196621008	Cfh	12628	1	140085855
CFL1	1072	11	65590493	Cfl1	12631	19	5490485
CFLAR	8837	2	201980827	Cflar	12633	1	58711508
CHCHD2	51142	7	56169262	Chchd2	100045688	5	129881156
CHCHD3	54927	7	132469629	Chchd3	66075	6	32790976
CHCHD7	79145	8	57124245	Chchd7	66433	4	3938888
CHFR	55743	12	133398773	Chfr	231600	5	110135840
CHGA	1113	14	93389425	Chga	12652	12	102554969
CHGB	1114	20	5892076	Chgb	12653	2	132781278
CHMP2A	27243	19	59062933	Chmp2a	68953	7	13032006
CHMP2B	25978	3	87276421	Chmp2b	68942	16	65539133
CHMP6	79643	17	78965398	Chmp6	208092	11	119913441
CHPF2	54480	7	150929575	Chpf2	100910	5	24586741
CHST11	50515	12	104849073	Chst11	58250	10	82985498
CIB1	10519	15	90773207	Cib1	23991	7	80227156
CIC	23152	19	42772689	Cic	71722	7	25267704
CINP	51550	14	102808956	Cinp	67236	12	110872610
CIRBP	1153	19	1259384	Cirbp	12696	10	80165985
CISD1	55847	10	60028818	Cisd1	52637	10	71330480
CITED1	4435	X	71521488	Cited1	12705	X	102247381
CKAP5	9793	11	46764598	Ckap5	75786	2	91526762
CKB	1152	14	103985996	Ckb	12709	12	111669355
CLASP2	23122	3	33537737	Clasp2	76499	9	113812586
CLCN3	1182	4	170533784	Clcn3	12725	8	60910389
CLDN11	5010	3	170136653	Cldn11	18417	3	31149946
CLDN14	23562	21	37832919	Cldn14	56173	16	93919031
CLIC1	1192	6	31698358	Clic1	114584	17	35049966
CLIP3	25999	19	36505562	Clip3	76686	7	30291672
CLN5	1203	13	77564795	Cln5	211286	14	103070216
CLPP	8192	19	6361463	Clpp	53895	17	56990264
CLSTN1	22883	1	9789084	Clstn1	65945	4	149586468
CLTA	1211	9	36190853	Clta	12757	4	44004452
CLU	1191	8	27454434	Clu	12759	14	65968483
CLUAP1	23059	16	3550924	Cluap1	76779	16	3908801
CMAS	55907	12	22199108	Cmas	12764	6	142756686
CMC2	56942	16	81009698	Cmc2	66531	8	116888685
CNDP2	55748	18	72163051	Cndp2	66054	18	84667470
CNKSR2	22866	X	21392536	Cnksr2	245684	X	157821436
CNN3	1266	1	95362507	Cnn3	71994	3	121426541
CNPY2	10330	12	56703626	Cnpy2	56530	10	128322459
CNTFR	1271	9	34551430	Cntfr	12804	4	41657498
COA3	28958	17	40947165	Coa3	52469	11	101277968
COASY	80347	17	40713485	Coasy	71743	11	101082565
COG4	25839	16	70514471	Cog4	102339	8	110846600
COL4A2	1284	13	110958159	Col4a2	12827	8	11312805
COMMD4	54939	15	75628232	Commd4	66199	9	57155041
COPE	11316	19	19010323	Cope	59042	8	70302518
COPG1	22820	3	128968449	Copg1	54161	6	87887814
COPS3	8533	17	17150141	Cops3	26572	11	59817795
COPS4	51138	4	83955600	Cops4	26891	5	100518309
COPS5	10987	8	67955314	Cops5	26754	1	10024602
COPS6	10980	7	99686577	Cops6	26893	5	138161071
COPZ1	22818	12	54694986	Copz1	56447	15	103272911
COQ2	27235	4	84182689	Coq2	71883	5	100654723
COQ4	51117	9	131084815	Coq4	227683	2	29787493
COQ6	51004	14	74416629	Coq6	217707	12	84361657
COQ7	10229	16	19078921	Coq7	12850	7	118509659
COQ9	57017	16	57481337	Coq9	67914	8	94838321
CORO1A	11151	16	30194148	Coro1a	12721	7	126699773
CORO2B	10391	15	68871308	Coro2b	235431	9	62419492
COTL1	23406	16	84599200	Cotl1	72042	8	119809225
COX17	10063	3	119373360	Cox17	12856	16	38346991
COX4I1	1327	16	85832239	Cox4i1	12857	8	120668222
COX5A	9377	15	75212132	Cox5a	12858	9	57521232
COX5B	1329	2	98262503	Gm11273	100046079	13	21501029
COX6A1	1337	12	120875893	Cox6a1	12861	5	115345642
COX6B1	1340	19	36139125	Cox6b1	110323	7	30616974
COX6C	1345	8	100885428	Cox6c	12864	15	35925886
COX7A2	1347	6	75947391	Cox7a2	12866	9	79755241
COX7B	1349	X	77154935	Cox7b	66142	X	106015700
COX8A	1351	11	63742079	Cox8a	12868	19	7215158
CRIP1	1396	14	105953536	Crip1	12925	12	113152012
CRIP2	1397	14	105939299	Crip2	68337	12	113140236
CRTAC1	55118	10	99624757	Crtac1	72832	19	42283037
CRYAB	1410	11	111779289	Cryab	12955	9	50752758
CRYL1	51084	13	20977806	Cryl1	68631	14	57275034
CRYM	1428	16	21250195	Crym	12971	7	120186380
CSE1L	1434	20	47662849	Cse1l	110750	2	166906040
CSF1R	1436	5	149432854	Csf1r	12978	18	61105572
CSGALNACT1	55790	8	19261672	Csgalnact1	234356	8	68356781
CSNK1D	1453	17	80196899	Csnk1d	104318	11	120961749
CSTB	1476	21	45192393	Cstb	13014	10	78425670
CTAGE1	64693	18	19993564	Ctage5	217615	12	59129720
CTAGE4	100128553	7	143880559	Ctage5	217615	12	59129720
CTAGE5	4253	14	39734488	Ctage5	217615	12	59129720
CTAGE9	100128553	6	132029581	Ctage5	217615	12	59129720
CTIF	9811	18	46065417	Ctif	269037	18	75431224
CTNNB1	1499	3	41236328	Ctnnb1	12387	9	120929216
CTPS1	1503	1	41445007	Ctps	51797	4	120539868
CTSA	5476	20	44518783	Ctsa	19025	2	164832873
CTSB	1508	8	11700033	Ctsb	13030	14	63122462
CTSD	1509	11	1773982	Ctsd	13033	7	142371148
CTSF	8722	11	66330934	Ctsf	56464	19	4855129
CTSS	1520	1	150702672	Ctss	13040	3	95526786
CTSV	1515	9	99794940	Ctsl	13039	13	64363214
CTSZ	1522	20	57570240	Ctsz	64138	2	174427493
CTTN	2017	11	70244510	Cttn	13043	7	144435733
CUEDC2	79004	10	104183002	Cuedc2	67116	19	46329812
CUL1	8454	7	148395006	Cul1	26965	6	47453398
CUTA	51596	6	33384219	Cuta	67675	17	26937973
CUTC	51076	10	101462315	Cutc	66388	19	43752996
CYB561D2	11068	3	50388126	Cyb561d2	56368	9	107539011
CYB5A	1528	18	71920530	Cyb5	109672	18	84851338
CYB5R4	51167	6	84569362	Cyb5r4	266690	9	87022014
CYC1	1537	8	145149930	Cyc1	66445	15	76343523
CYP2C19	1557	10	96447911	Cyp2c65	72303	19	39061015
CYP2C9	1559	10	96698415	Cyp2c50	107141	19	40089688
DAD1	1603	14	23033805	Dad1	13135	14	54235479
DALRD3	55152	3	49052921	Dalrd3	67789	9	108569892
DAP3	7818	1	155657751	Dap3	65111	3	88920803
DARS	1615	2	136664247	Dars	226414	1	128363708
DAZAP2	9802	12	51632076	Dazap2	100039826	15	100615628
DBI	1622	2	120124497	Dbi	13167	1	120113280
DCBLD2	131566	3	98514785	Dcbld2	73379	16	58408443
DCTN1	1639	2	74588281	Dctn1	13191	6	83165920
DCTN2	10540	12	57923885	Dctn2	69654	10	127266262
DCTN3	11258	9	34613548	Dctn3	53598	4	41714798
DDA1	79016	19	17420327	Dda1	66498	8	71469199
DDB1	1642	11	61066923	Ddb1	13194	19	10605625
DDHD2	23259	8	38082736	Ddhd2	72108	8	25725324
DDIT3	1649	12	57910371	Ddit3	13198	10	127290774
DDOST	1650	1	20978270	Ddost	13200	4	138304730
DDRGK1	65992	20	3170996	Ddrgk1	77006	2	130653960
DDT	1652	22	24313554	Ddt	13202	10	75771230
DDX17	10521	22	38879445	Ddx17	67040	15	79527707
DDX24	57062	14	94517266	Ddx24	27225	12	103407976
DDX25	29118	11	125773271	Ddx25	30959	9	35541847
DECR1	1666	8	91013633	Decr1	67460	4	15917240
DEGS1	8560	1	224363458	9130409I23Rik	619326	1	181051237
DENND2A	27147	7	140218220	Dennd2a	209773	6	39462378
DENND4B	9909	1	153901977	Dennd4b	229541	3	90265185
DENND5A	23258	11	9160372	Dennd5a	19347	7	109893780
DGAT1	8694	8	145539954	Dgat1	13350	15	76502015
DHCR7	1717	11	71139239	Dhcr7	13360	7	143823145
DHRS2	10202	14	24099324	Dhrs2	71412	14	55222007
DHRS7	51635	14	60610838	Dhrs7	66375	12	72650356
DHRS7B	25979	17	21026677	Dhrs7b	216820	11	60830631
DHX57	90957	2	39024871	Dhx57	106794	17	80238304
DLD	1738	7	107531415	Dld	13382	12	31331564
DLG3	1741	X	69664711	Dlg3	53310	X	100767722
DLG4	1742	17	7093209	Dlg4	13385	11	70017085
DLGAP1	9229	18	3496030	Dlgap1	224997	17	69969073
DMTF1	9988	7	86781677	Dmtf1	23857	5	9118801
DMTN	2039	8	21906506	Dmtn	13829	14	70602184
DNAJA2	10294	16	46989299	Dnaja2	56445	8	85537640
DNAJA3	9093	16	4475806	Dnaja3	83945	16	4639989
DNAJB1	3337	19	14625582	Dnajb1	81489	8	83608175
DNAJC13	23317	3	132136370	Dnajc13	235567	9	104151597
DNAJC15	29103	13	43597339	Dnajc15	66148	14	77826217
DNAJC7	7266	17	40128451	Dnajc7	56354	11	100582818
DNAJC9	23234	10	74943120	Dnajc9	108671	14	20384638
DNM1	1759	9	130965658	Dnm1	13429	2	32308471
DNMT1	1786	19	10244021	Dnmt1	13433	9	20907206
DNPEP	23549	2	220238268	Dnpep	13437	1	75307896
DNTTIP2	30836	1	94333373	Dnttip2	99480	3	122274414
DOHH	83475	19	3490819	Dohh	102115	10	81384428
DPM1	8813	20	49551404	Dpm1	13480	2	168209048
DPM2	8818	9	130697378	Dpm2	13481	2	32570858
DPM3	54344	1	155112367	Dpm3	68563	3	89259358
DRG2	1819	17	17991200	Drg2	13495	11	60454591
DTYMK	1841	2	242615157	Dtymk	21915	1	93792576
DUSP26	78986	8	33448856	Dusp26	66959	8	31089471
DUSP3	1845	17	41843489	Dusp3	72349	11	101971143
DUT	1854	15	48623208	Dut	110074	2	125247190
DVL1	1855	1	1270656	Dvl1	13542	4	155847402
DYNC2LI1	51626	2	44001178	Dync2li1	213575	17	84626496
DYNLT1	6993	6	159057506	Dynlt1a	21648	17	6310547
DYNLT3	6990	X	37696010	Dynlt3	67117	X	9654267
EBNA1BP2	10969	1	43629846	Ebna1bp2	69072	4	118620799
EBP	10682	X	48379546	Ebp	13595	X	8185329
ECH1	1891	19	39306062	Ech1	51798	7	28825217
ECHDC2	55268	1	53361656	Echdc2	52430	4	108165437
ECHS1	1892	10	135175984	Echs1	93747	7	140105710
ECI1	1632	16	2289396	Eci1	13177	17	24426683
ECI2	10455	6	4115923	Eci2	23986	13	34977748
ECSIT	51295	19	11616731	Ecsit	26940	9	22072246
EDF1	8721	9	139756571	Edf1	59022	2	25557847
EDIL3	10085	5	83236373	Edil3	13612	13	88821472
EEF1E1	9521	6	8073593	Eef1e1	66143	13	38645698
EFHD2	79180	1	15736391	Efhd2	27984	4	141858142
EFNB3	1949	17	7608520	Efnb3	13643	11	69554092
EGFL7	51162	9	139553308	Egfl7	353156	2	26580014
EID1	23741	15	49170083	Eid1	58521	2	125673100
EIF1AY	9086	Y	22737611	Gm10264	100503047	12	88329254
EIF1B	10289	3	40351175	Eif1b	68969	9	120492606
EIF2B1	1967	12	124104953	Eif2b1	209354	5	124570213
EIF2B2	8892	14	75469614	Eif2b2	217715	12	85219481
EIF2B4	8890	2	27587219	Eif2b4	13667	5	31187558
EIF2B5	8893	3	183852826	Eif2b5	224045	16	20498817
EIF2D	1939	1	206744620	Eif2d	16865	1	131153181
EIF2S2	8894	20	32676104	Eif2s2	67204	2	154871410
EIF3F	8665	11	7991798	Eif3f	66085	7	108934417
EIF3G	8666	19	10225693	Eif3g	53356	9	20894352
EIF3I	8668	1	32687529	Eif3i	54709	4	129591960
EIF3K	27335	19	39109735	Eif3k	73830	7	28971373
EIF4A2	1974	3	186500994	Eif4a2	13682	16	23107444
EIF4A3	9775	17	78109013	Eif4a3	192170	11	119288363
EIF4E	1977	4	99792835	Eif4e	13684	3	138526191
EIF4G1	1981	3	184032283	Eif4g1	208643	16	20668313
ELL2	22936	5	95220802	Ell2	192657	13	75707484
ELOVL1	64834	1	43829068	Elovl1	54325	4	118428093
ELP5	23587	17	7154735	Elp5	54351	11	69968222
EMC3	55831	3	10004221	Emc3	66087	6	113514874
EMC6	83460	17	3572109	Emc6	66048	11	73175519
EMC9	51016	14	24608174	Emc9	85308	14	55581516
EMD	2010	X	153607557	Emd	13726	X	74254687
ENDOG	2021	9	131580753	Endog	13804	2	30171493
ENOPH1	58478	4	83351715	Enoph1	67870	5	100039994
ENSA	2029	1	150573327	Ensa	56205	3	95624980
ENTPD6	955	20	25176329	Entpd6	12497	2	150749042
EPDR1	54749	7	37723446	Epdr1	105298	13	19591709
EPM2AIP1	9852	3	37027357	Epm2aip1	77781	9	111271845
EPRS	2058	1	220141943	Eprs	107508	1	185363095
ERCC1	2067	19	45910591	Ercc1	13870	7	19344778
ERGIC2	51290	12	29490285	Ergic2	67456	6	148179079
ERGIC3	51614	20	34129770	Ergic3	66366	2	156008045
ERH	2079	14	69846848	Erh	101056061	12	80634022
ERP29	10961	12	112451120	Erp29	67397	5	121428590
ESD	2098	13	47345391	Esd	13885	14	74732297
ETFA	2108	15	76507696	Etfa	110842	9	55454508
ETFB	2109	19	51848423	Etfb	110826	7	43444108
EXOC1	55763	4	56719782	Exoc1	69940	5	76529311
EXOC2	55770	6	485133	Exoc2	66482	13	30813919
EXOC7	23265	17	74077087	Exoc7	53413	11	116288001
EXOSC4	54512	8	145133529	Exosc4	109075	15	76327397
EXOSC7	23016	3	45016733	Exosc7	66446	9	123113215
FABP7	2173	6	123100620	Fabp7	12140	10	57784881
FADS1	3992	11	61567099	Fads1	76267	19	10182888
FAF1	11124	1	50905150	Faf1	14084	4	109676588
FAH	2184	15	80444832	Fah	14085	7	84585159
FAHD2A	51011	2	96068469	Fahd2a	68126	2	127436215
FAM105A	54491	5	14581884	Fam105a	223433	15	27655071
FAM127A	8933	X	134166333	Cxx1b	553127	X	53669178
FAM127B	26071	X	134184962	Cxx1b	553127	X	53669178
FAM131A	131408	3	184053714	Fam131a	78408	16	20693282
FAM134A	79137	2	220040947	Fam134a	227298	1	75142786
FAM136A	84908	2	70523107	Fam136a	66488	6	86365683
FAM13B	51306	5	137273649	Fam13b	225358	18	34442352
FAM155A	728215	13	107820883	Fam155a	270028	8	9206001
FAM162A	26355	3	122103023	Fam162a	70186	16	36043844
FAM173A	65990	16	770581	Fam173a	214917	17	25790508
FAM175B	23172	10	126490354	Fam175b	109359	7	132859225
FAM179B	23116	14	45431411	Fam179b	328108	12	64965742
FAM184A	79632	6	119280928	Fam184a	75906	10	53633145
FAM192A	80011	16	57186378	Fam192a	102122	8	94574943
FAM20B	9917	1	178994939	Fam20b	215015	1	156678545
FAM216A	29902	12	110906169	Fam216a	68948	5	122364580
FAM32A	26017	19	16296191	Fam32a	67922	8	72219730
FAM98A	25940	2	33808725	Fam98a	72722	17	75537086
FARSA	2193	19	13033293	Farsa	66590	8	84856989
FBXL4	26235	6	99316420	Fbxl4	269514	4	22357543
FBXO2	26232	1	11708424	Fbxo2	230904	4	148160621
FBXO9	26268	6	52916789	Fbxo9	71538	9	78081499
FDPS	2224	1	155278539	Fdps	110196	3	89093592
FDX1	2230	11	110300607	Fdx1	14148	9	51943307
FEZ1	9638	11	125315646	Fez1	235180	9	36821939
FEZ2	9637	2	36778570	Fez2	225020	17	78377885
FH	2271	1	241660903	Fh1	14194	1	175600374
FHL2	2274	2	105974169	Fhl2	14200	1	43123074
FIBP	9158	11	65651212	Fibp	58249	19	5460607
FIS1	51024	7	100882739	Fis1	66437	5	136953275
FKBP3	2287	14	45584803	Fkbp3	30795	12	65062436
FKBP4	2288	12	2904119	Fkbp4	14228	6	128429735
FLCN	201163	17	17115526	Flcn	216805	11	59791408
FLOT2	2319	17	27206353	Flot2	14252	11	78037931
FMR1	2332	X	146993469	Fmr1	14265	X	68678541
FNDC4	64838	2	27714750	Fndc4	64339	5	31292255
FNTA	2339	8	42889337	Fnta	14272	8	25998729
FOCAD	54914	9	20658308	Focad	230393	4	88094629
FRMPD4	9758	X	12156585	Frmpd4	333605	X	167471309
FSTL1	11167	3	120111140	Fstl1	14314	16	37776873
FTH1	2495	11	61727190	Fth1	14319	19	9982703
FTL	2512	19	49468558	Ftl1	101056386	7	45457944
FTSJ1	24140	X	48334541	Ftsj1	54632	X	8238668
FUT8	2530	14	65877310	Fut8	53618	12	77238104
FUZ	80199	19	50310126	Fuz	70300	7	44896079
FXYD7	53822	19	35634154	Fxyd7	57780	7	31042517
GAA	2548	17	78075355	Gaa	14387	11	119267887
GABARAP	11337	17	7143333	Gabarap	56486	11	69991143
GABARAPL2	11345	16	75600249	Gabarapl2	93739	8	111940703
GABBR1	2550	6	29523406	Gabbr1	54393	17	37045966
GABRB2	2561	5	160715436	Gabrb2	14401	11	42419757
GABRR1	2569	6	89887220	Gabrr1	14408	4	33132521
GADD45G	10912	9	92219928	Gadd45g	23882	13	51846678
GAK	2580	4	843064	Gak	231580	5	108569411
GALNT11	63917	7	151722759	Galnt11	231050	5	25222882
GALT	2592	9	34638130	Galt	14430	4	41755228
GARS	2617	7	30634297	Gars	353172	6	55038001
GAS6	2621	13	114523522	Gas6	14456	8	13465374
GATC	283459	12	120884241	Gatc	384281	5	115333242
GBAS	2631	7	56019486	Gbas	14467	5	129725063
GCA	25801	2	163175350	Gca	227960	2	62664285
GCC2	9648	2	109065017	Gcc2	70297	10	58255497
GDE1	51573	16	19513015	Gde1	56209	7	118688545
GDI2	2665	10	5807186	Gdi2	14569	13	3538075
GFOD1	54438	6	13358062	Gfod1	328232	13	43195519
GFRA1	2674	10	117816444	Gfra1	14585	19	58235604
GHITM	27069	10	85899196	Ghitm	66092	14	37120444
GIGYF2	26058	2	233562009	Gigyf2	227331	1	87326998
GIN1	54826	5	102421704	Gin1	252876	1	97770172
GIPC1	10755	19	14588572	Gipc1	67903	8	83652678
GLDC	2731	9	6532464	Gldc	104174	19	30098449
GLO1	2739	6	38643701	Glo1	109801	17	30592866
GLRX3	10539	10	131934663	Glrx3	30926	7	137437648
GLRX5	51218	14	95999840	Glrx5	73046	12	105032689
GLT8D1	55830	3	52728505	Glt8d1	76485	14	31001393
GMPPA	29926	2	220363589	Gmppa	69080	1	75435930
GMPR	2766	6	16238811	Gmpr	66355	13	45507444
GMPR2	51292	14	24701628	Gmpr2	105446	14	55672235
GNB2	2783	7	100271154	Gnb2	14693	5	137528127
GNG10	2790	9	114423615	Gng10	14700	4	59035088
GNG11	2791	7	93551011	Gng11	66066	6	4003943
GNPAT	8443	1	231376953	Gnpat	14712	8	124863033
GNS	2799	12	65107225	Gns	75612	10	121365090
GOLGA4	2803	3	37284668	Golga4	54214	9	118506318
GOLGA5	9950	14	93260576	Golga5	27277	12	102469134
GOT1	2805	10	101156627	Got1	14718	19	43499752
GOT2	2806	16	58741035	Got2	14719	8	95864134
GPD1	2819	12	50497602	Gpd1	14555	15	99717515
GPD1L	23171	3	32147181	Gpd1l	333433	9	114899341
GPHN	10243	14	66974125	Gphn	268566	12	78226655
GPM6A	2823	4	176554085	Gpm6a	234267	8	54954728
GPN3	51184	12	110890289	Gpn3	68080	5	122371876
GPR116	221395	6	46820249	Gpr116	224792	17	43389466
GPR137	56834	11	64037534	Gpr137	107173	19	6938069
GPX1	2876	3	49394609	Gpx1	14775	9	108339080
GPX4	2879	19	1103936	Gpx4	625249	10	80047166
GRB14	2888	2	165349322	Grb14	50915	2	64912476
GRPEL1	80273	4	7060633	Grpel1	17713	5	36464998
GSPT2	23708	X	51486481	Gspt2	14853	X	94636069
GSTM1	2944	1	110230436	Gm6665	NA	18	31819862
GSTM2	2946	1	110210644	Gm4845	NA	1	141256568
GSTM3	2947	1	110276554	Gstm5	14866	3	107895821
GSTM4	2948	1	110198703	Gm6665	NA	18	31819862
GSTM5	2949	1	110254864	Gm4845	NA	1	141256568
GSTP1	2950	11	67351066	Gstp1	14870	19	4035411
GSTT1	2952	22	24376133	Gstt1	14871	10	75783813
GTF2A2	2958	15	59930261	Gtf2a2	100046289	9	70012550
GTF2B	2959	1	89318615	Gtf2b	229906	3	142765226
GTF2F2	2963	13	45694650	Gtf2f2	68705	14	75896937
GTF2H4	2968	6	30875961	Gtf2h4	14885	17	35667730
GTF2H5	404672	6	158589384	Gtf2h5	66467	17	6079786
GTF3C1	2975	16	27470876	Gtf3c1	233863	7	125640955
GTPBP6	8225	X	220025	Gtpbp6	107999	5	110103975
GUCY1B3	2983	4	156680144	Gucy1b3	54195	3	82032004
GUK1	2987	1	228327663	Guk1	14923	11	59183875
GUSB	2990	7	65425671	Gusb	110006	5	129989011
GYG1	2992	3	148709128	Gyg	27357	3	20122084
H1F0	3005	22	38201114	H1f0	14958	15	79028212
H2AFV	94239	7	44866390	H2afv	77605	11	6427229
H2AFZ	3015	4	100869243	H2afz	51788	3	137864487
HABP4	22927	9	99212483	Habp4	56541	13	64161866
HADH	3033	4	108910870	Hadh	15107	3	131233419
HADHA	3030	2	26413504	Hadha	97212	5	30118301
HADHB	3032	2	26466038	Hadhb	231086	5	30155248
HAGH	3029	16	1845621	Hagh	14651	17	24840143
HARS	3035	5	140052758	Hars	15115	18	36766530
HAX1	10456	1	154244987	Hax1	23897	3	89995457
HDAC3	8841	5	141000443	Hdac3	15183	18	37935844
HDAC5	10014	17	42154114	Hdac5	15184	11	102194432
HDAC6	10013	X	48659784	Hdac6	15185	X	7930120
HDC	3067	15	50534144	Hdc	15186	2	126593667
HDDC2	51020	6	125541108	Hddc2	69692	10	31313382
HERC2	8924	15	28356186	Herc2	15204	7	56050155
HEXA	3073	15	72635775	Hexa	15211	9	59539667
HEXB	3074	5	73935848	Hexb	15212	13	97176332
HGS	9146	17	79650356	Hgs	15239	11	120467635
HIF1A	3091	14	62162231	Hif1a	15251	12	73901375
HIGD1A	25994	3	42798669	Gm9790	NA	3	85915722
HIGD2A	192286	5	175815748	Higd2a	67044	13	54590207
HINT1	3094	5	130494720	Hint1	15254	11	54866383
HIPK3	10114	11	33278218	Hipk3	15259	2	104426481
HIRIP3	8479	16	30003645	Hirip3	233876	7	126861972
HIST1H3D	8354	6	26197068	Hist1h3i	360198	13	21782915
HIST1H3E	8354	6	26225383	Hist1h3a	97908	13	23761853
HIST1H3F	8356	6	26250370	Hist1h3h	360198	13	21717628
HIST1H3H	8354	6	27777842	Hist1h3g	97908	13	23535422
HIST1H4G	8369	6	26246886	Hist1h4c	100041230	13	23698060
HIVEP2	3097	6	143072604	Hivep2	15273	10	13966379
HMBS	3145	11	118955576	Hmbs	15288	9	44336350
HMCES	56941	3	128997671	Hmces	232210	6	87913935
HN1	51155	17	73131343	Hn1	15374	11	115497353
HNMT	3176	2	138721590	Hnmt	140483	2	24002910
HNRNPA0	10949	5	137087075	Hnrnpa0	77134	13	58125879
HOPX	84525	4	57514155	Hopx	74318	5	77086988
HPN	3249	19	35531410	Hpn	15451	7	31098725
HPRT1	3251	X	133594183	Hprt	15452	X	52988137
HSBP1	3281	16	83841448	Hsbp1	68196	8	119344538
HSD11B1	3290	1	209859510	Hsd11b1	15483	1	193221630
HSD17B10	3028	X	53458206	Hsd17b10	15108	X	152001845
HSD17B11	51170	4	88257762	Hsd17b11	114664	5	103989762
HSD17B12	51144	11	43577986	Hsd17b12	56348	2	94032689
HSD17B4	3295	5	118788138	Hsd17b4	15488	18	50128201
HSD17B8	7923	6	33172419	H2-Ke6	14979	17	34026033
HSF1	3297	8	145515280	Hsf1	15499	15	76477445
HSP90AB1	3326	6	44214824	Hsp90ab1	15516	17	45567775
HSP90B1	7184	12	104323885	Hsp90b1	22027	10	86690209
HSPA13	6782	21	15743436	Hspa13	110920	16	75755190
HSPA5	3309	9	127997132	Hspa5	14828	2	34771970
HSPD1	3329	2	198351305	Hspd1	15510	1	55077835
HSPH1	10808	13	31710762	Hsph1	15505	5	149614287
HTATIP2	10553	11	20385231	Htatip2	53415	7	49759106
HTRA1	5654	10	124221041	Htra1	56213	7	130936111
HTRA2	27429	2	74756504	Htra2	64704	6	83051266
HYPK	25764	15	44088340	Hypk	67693	2	121453290
IARS	3376	9	94972489	Iars	105148	13	49682100
IARS2	55699	1	220267444	Iars2	381314	1	185284726
ICA1	3382	7	8152814	Ica1	15893	6	8630527
ICT1	3396	17	73008765	Ict1	68572	11	115403752
ID1	3397	20	30193086	Id1	15901	2	152736251
ID3	3399	1	23884409	Id3	15903	4	136143497
IDE	3416	10	94211441	Ide	15925	19	37268743
IDH1	3417	2	209100951	Idh1	15926	1	65158616
IDH3A	3419	15	78423840	Idh3a	67834	9	54586511
IDH3B	3420	20	2639041	Idh3b	170718	2	130279309
IDH3G	3421	X	153051221	Idh3g	15929	X	73778963
IER5	51278	1	181057638	Ier5	15939	1	155096367
IFIT3	3437	10	91087651	I830012O16Rik	667370	19	34607970
IFITM1	8519	11	313506	Gm2840	NA	5	96173940
IFITM2	10581	11	307631	Ifitm3	66141	7	141009586
IFITM3	10410	11	319669	Gm2840	NA	5	96173940
IFRD1	3475	7	112063023	Ifrd1	15982	12	40201567
IFT122	55764	3	129158968	Ift122	81896	6	115853470
IFT27	11020	22	37154246	Ift27	67042	15	78159465
IFT46	56912	11	118415243	Ift46	76568	9	44767908
IFT52	51098	20	42219571	Ift52	245866	2	163017354
IFT57	55081	3	107879659	Ift57	73916	16	49699233
IL11RA	3590	9	34650699	Il11ra1	16157	4	41699989
IL17RC	84818	3	9958758	Il17rc	171095	6	113471427
IL18	3606	11	112013974	Il18	16173	9	50575273
IMMT	10989	2	86371055	Immt	76614	6	71831331
IMP3	55272	15	75931426	Imp3	102462	9	56937500
IMPACT	55364	18	22006580	Impact	16210	18	12972252
IMPDH1	3614	7	128032331	Impdh1	23917	6	29200434
IMPDH2	3615	3	49061758	Impdh2	23918	9	108560534
INPP5J	27124	22	31518717	Inpp5j	170835	11	3494375
INSIG1	3638	7	155089486	Insig1	231070	5	28071363
IPO13	9670	1	44412611	Ipo13	230673	4	117894486
IQCG	84223	3	197615946	Iqcg	69707	16	33015385
ISCU	23479	12	108956358	Iscu	66383	5	113772748
IST1	9798	16	71879899	Ist1	71955	8	109671322
ITGB5	3693	3	124480795	Itgb5	16419	16	33829665
ITIH3	3699	3	52828784	Itih3	16426	14	30908573
ITM2B	9445	13	48807294	Itm2b	16432	14	73362231
ITPA	3704	20	3189514	Itpa	16434	2	130667610
ITSN1	6453	21	35014706	Itsn1	16443	16	91729281
IZUMO4	113177	19	2096380	Izumo4	71564	10	80702693
JTB	10899	1	153946745	Jtb	23922	3	90231597
JUP	3728	17	39775692	Jup	16480	11	100368958
KAT5	10524	11	65479467	Kat5	81601	19	5603017
KAT8	84148	16	31127075	Kat8	67773	7	127912517
KCNA6	3742	12	4918342	Kcna6	16494	6	126708329
KCNJ10	3766	1	160007257	Kcnj10	16513	1	172341210
KCNJ2	3759	17	68164814	Kcnj2	16518	11	111066164
KCNMB4	27345	12	70760056	Kcnmb4	58802	10	116417861
KCNN2	3781	5	113696642	Kcnn2	140492	18	45268860
KDELR1	10945	19	48885827	Kdelr1	68137	7	45872772
KEAP1	9817	19	10596796	Keap1	50868	9	21229730
KHDRBS3	10656	8	136469700	Khdrbs3	13992	15	68928420
KIAA0430	9665	16	15688243	Marf1	223989	16	14109166
KIAA0895	23366	7	36363830	9530077C05Rik	68283	9	22411577
KIAA0947	23379	5	5420777	BC018507	218333	13	70588689
KIAA1467	57613	12	13197218	8430419L09Rik	74525	6	135197977
KIF13A	63971	6	17759414	Kif13a	16553	13	46749087
KIF3C	3797	2	26149471	Kif3c	16570	12	3365132
KIF5A	3798	12	57943781	Kif5a	16572	10	127225696
KLHL24	54800	3	183353356	Klhl24	75785	16	20097554
KPNA2	3838	17	66031635	Gm10184	16647	17	89908511
KPNA3	3839	13	50273447	Kpna3	16648	14	61365186
KPTN	11133	19	47978401	Kptn	70394	7	16119895
KRT10	3858	17	38974369	Krt10	16661	11	99385254
KXD1	79036	19	18668572	Kxd1	22186	8	70508272
LAGE3	8270	X	153706028	Lage3	66192	X	74351276
LAMB3	3914	1	209788215	Lamb3	16780	1	193301957
LAMTOR2	28956	1	156024543	Lamtor2	83409	3	88549819
LANCL1	10314	2	211295973	Lancl1	14768	1	67000517
LAPTM4A	9741	2	20232411	Laptm4a	17775	12	8921664
LARS	51520	5	145492601	Lars	107045	18	42202350
LCMT1	51451	16	25123050	Lcmt1	30949	7	123377982
LDHB	3945	12	21788276	Ldhb	16832	6	142490249
LGALS1	3956	22	38071615	Lgals1	16852	15	78926725
LIMK2	3985	22	31608225	Limk2	16886	11	3344256
LIN37	55957	19	36239262	Lin37	75660	7	30555441
LIN7B	64130	19	49617581	Lin7b	22342	7	45367891
LIN7C	55327	11	27516123	Lin7c	22343	2	109890853
LMAN2	10960	5	176758563	Lman2	66890	13	55343833
LMNA	4000	1	156052364	Lmna	16905	3	88481148
LONP1	9361	19	5691845	Lonp1	74142	17	56614301
LONP2	83752	16	48278207	Lonp2	66887	8	86624043
LRP10	26020	14	23340822	Lrp10	65107	14	54464164
LRPAP1	4043	4	3508103	Lrpap1	16976	5	35091490
LRPPRC	10128	2	44113647	Lrpprc	72416	17	84705247
LRRC41	10489	1	46726868	Lrrc41	230654	4	116075269
LRRC42	115353	1	54411750	Lrrc42	77809	4	107233514
LRRC49	54839	15	71145578	Lrrc49	102747	9	60568859
LSM1	27257	8	38020839	Lsm1	67207	8	25785591
LSM14B	149986	20	60697517	Lsm14b	241846	2	180024987
LSM4	25804	19	18417040	Lsm4	50783	8	70673248
LSM5	23658	7	32524951	Lsm5	100044729	6	56701063
LSM6	11157	4	147096837	Lsm6	78651	8	78804865
LSM7	51690	19	2321516	Gm10146	66094	10	78393309
LTA4H	4048	12	96394606	Lta4h	16993	10	93453396
LXN	56925	3	158363611	Lxn	17035	3	67457998
LY6E	4061	8	144099399	Ly6e	17069	15	74955051
LY6H	4062	8	144239331	Ly6h	23934	15	75551268
LY75	9936	2	160628362	Ly75	17076	2	60292103
LYRM2	57226	6	90277863	Lyrm2	108755	4	32800253
M6PR	4074	12	9092959	M6pr	17113	6	122308720
MADD	8567	11	47290712	Madd	228355	2	91137360
MAEA	10296	4	1283639	Maea	59003	5	33335572
MAGED1	9500	X	51546103	Maged1	94275	X	94535474
MAGED2	10916	X	54834032	Maged2	80884	X	150806370
MAGEH1	28986	X	55478538	Mageh1	75625	X	153036166
MAN2B1	4125	19	12757325	Man2b1	17159	8	85083269
MAN2C1	4123	15	75648133	Man2c1	73744	9	57130690
MANF	7873	3	51422478	Manf	74840	9	106838312
MAP2K2	5605	19	4090319	Map2k2	26396	10	81105915
MAP4	4134	3	47892182	Map4	17758	9	109931458
MAP7D1	55700	1	36621180	Map7d1	245877	4	126232167
MAPK14	1432	6	35995488	Mapk14	26416	17	28691342
MAPK8IP1	9479	11	45907202	Mapk8ip1	19099	2	92383676
MAPKAPK2	9261	1	206858289	Mapkapk2	17164	1	131053704
MAPKBP1	23005	15	42066632	Mapkbp1	26390	2	119972699
MAST3	23031	19	18208603	Mast3	546071	8	70778117
MAT2A	4144	2	85766288	Mat2a	232087	6	72432799
MBD3	53615	19	1576639	Mbd3	17192	10	80392539
MBIP	51562	14	36767770	Mbip	217588	12	56328306
MBTPS2	51360	X	21857754	Mbtps2	270669	X	157535371
MCAT	27349	22	43528212	Mcat	223722	15	83546797
MCFD2	90411	2	47129009	Mcfd2	193813	17	87254658
MCOLN1	57192	19	7587512	Mcoln1	94178	8	3500457
MDH1	4190	2	63815743	Mdh1	17449	11	21556787
MDH2	4191	7	75677369	Mdh2	17448	5	135778480
ME3	10873	11	86152150	Me3	109264	7	89632392
MEA1	4201	6	42979832	Mea1	17256	17	46681137
MECR	51102	1	29519385	Mecr	26922	4	131843470
MED22	6837	9	136205160	Med22	20933	2	26905262
MED24	9862	17	38175350	Med24	23989	11	98704591
MED27	9442	9	134735494	Med27	68975	2	29346819
METRN	79006	16	765115	Metrn	70083	17	25794571
METTL18	92342	1	169761670	Mettl18	69962	1	163994889
METTL9	51108	16	21608539	Mettl9	59052	7	121034445
MFHAS1	9258	8	8640864	Mfhas1	52065	8	35587798
MFSD1	64747	3	158449987	Mfsd1	66868	3	67582768
MGAT4B	11282	5	179224597	Mgat4b	103534	11	50210890
MGLL	11343	3	127407909	Mgll	23945	6	88724412
MGST3	4259	1	165600098	Mgst3	66447	1	167371966
MID1IP1	58526	X	38660685	Mid1ip1	68041	X	10715013
MINPP1	9562	10	89264632	Minpp1	17330	19	32485769
MLF2	8079	12	6857170	Mlf2	30853	6	124931388
MLX	6945	17	40719086	Mlx	21428	11	101087277
MMACHC	25974	1	45965725	Mmachc	67096	4	116702279
MMADHC	27249	2	150426148	Mmadhc	109129	2	50279881
MMS19	64210	10	99218081	Mms19	72199	19	41941086
MNAT1	4331	14	61201460	Mnat1	17420	12	73123717
MOCS2	4338	5	52391509	Mocs2	17434	13	114818236
MORF4L2	9643	X	102930424	Morf4l2	56397	X	136732942
MOSPD1	56180	X	134021656	Mospd1	70380	X	53344598
MPC1	51660	6	166778407	Mpc1	55951	17	8282904
MPC2	25874	1	167885967	Mpc2	70456	1	165461037
MPI	4351	15	75182346	Mpi	110119	9	57544256
MPP1	4354	X	154006959	Mpp1	17524	X	75109733
MPST	4357	22	37415676	Mpst	246221	15	78406712
MPV17	4358	2	27532360	Mpv17	17527	5	31140660
MPZL1	9019	1	167690429	Mpzl1	68481	1	165592181
MRP63	78988	13	21750784	Mrp63	67840	14	57826239
MRPL12	6182	17	79670387	Mrpl12	56282	11	120484613
MRPL13	28998	8	121393000	Mrpl13	68537	15	55534094
MRPL15	29088	8	55047770	Mrpl15	27395	1	4773206
MRPL18	29074	6	160210844	Mrpl18	67681	17	12911349
MRPL2	51069	6	43021767	Mrpl2	27398	17	46646229
MRPL22	29093	5	154320630	Mrpl22	216767	11	58171661
MRPL23	6150	11	1968508	Mrpl23	19935	7	142532799
MRPL24	79590	1	156707095	Mrpl24	67707	3	87919506
MRPL3	11222	3	131181056	Mrpl3	94062	9	105053239
MRPL33	9553	2	27994584	Mrpl33	66845	5	31596935
MRPL34	64981	19	17403418	Mrpl34	94065	8	71464926
MRPL35	51318	2	86426478	Mrpl35	66223	6	71813003
MRPL4	51073	19	10362577	Mrpl4	66163	9	21002737
MRPL42	28977	12	93861264	Mrpl42	67270	10	95480806
MRPL46	26589	15	89002707	Mrpl46	67308	7	78775236
MRPL9	65005	1	151732119	Mrpl9	78523	3	94443318
MRPS10	55173	6	42174539	Mrps10	64657	17	47368887
MRPS11	64963	15	89010684	Mrps11	67994	7	78783119
MRPS12	6183	19	39421188	Mrps12	24030	7	28739641
MRPS14	63931	1	174979925	Mrps14	64659	1	160195215
MRPS16	51021	10	75006510	Mrps16	66242	14	20391231
MRPS18B	28973	6	30585486	Mrps18b	66973	17	35910379
MRPS27	23107	5	71515236	Mrps27	218506	13	99344786
MRPS28	28957	8	80830952	Mrps28	66230	3	8802146
MRPS31	10240	13	41303432	Mrps31	57312	8	22411340
MRPS33	51650	7	140705854	Mrps33	14548	6	39801804
MRPS34	65993	16	1821891	Mrps34	79044	17	24895116
MRPS7	51081	17	73257755	Mrps7	50529	11	115603925
MSRB1	51734	16	1988211	Msrb1	27361	17	24736642
MSRB2	22921	10	23384435	Msrb2	76467	2	19371440
MT1H	4496	16	56703726	Mt2	17750	8	94172618
MT3	4504	16	56622986	Mt3	17751	8	94152607
MTCH1	23787	6	36935917	Mtch1	56462	17	29332072
MTCH2	23788	11	47638867	Mtch2	56428	2	90847155
MTG1	92170	10	135207598	Mtg1	212508	7	140137564
MTMR9	66036	8	11141925	Mtmr9	210376	14	63523616
MTX1	4580	1	155178490	Mtx1	17827	3	89209081
MTX2	10651	2	177134123	Mtx2	53375	2	74825803
MUL1	79594	1	20825943	Mul1	68350	4	138434671
MUM1	84939	19	1285890	Mum1	68114	10	80226434
MVB12B	89853	9	129089128	Mvb12b	72543	2	33729953
MVD	4597	16	88718343	Mvd	192156	8	122433596
MVK	4598	12	110011060	Mvk	17855	5	114444269
MYH10	4628	17	8377523	Myh10	77579	11	68691559
MYL12B	103910	18	3261907	Myl12b	67938	17	70973920
NAA10	8260	X	153194695	Naa10	56292	X	73916873
NAA35	60560	9	88556061	Naa35	78689	13	59585259
NAA38	51691	7	117824086	Naa38	76522	6	18848579
NAA50	80218	3	113435307	Naa50	72117	16	44139830
NACAD	23148	7	45120037	Nacad	192950	11	6597823
NAE1	8883	16	66836778	Nae1	234664	8	104511028
NAGK	55577	2	71291474	Nagk	56174	6	83794982
NAP1L2	4674	X	72432135	Nap1l2	17954	X	103184176
NAP1L4	4676	11	2965667	Nap1l4	17955	7	143513579
NAPA	8775	19	47990894	Napa	108124	7	16098458
NARS	4677	18	55267888	Nars	70223	18	64499665
NBAS	51594	2	15307032	Nbas	71169	12	13269127
NBEA	26960	13	35516424	Nbea	26422	3	55625205
NDFIP1	80762	5	141488070	Ndfip1	65113	18	38418975
NDRG4	65009	16	58496750	Ndrg4	234593	8	95676980
NDST1	3340	5	149865381	Ndst1	15531	18	60685978
NDUFA1	4694	X	119005450	Ndufa1	54405	X	37187588
NDUFA13	51079	19	19626545	Ndufa13	67184	8	69894188
NDUFA2	4695	5	140018325	Ndufa2	17991	18	36742332
NDUFA3	4696	19	54606036	Ndufa3	66091	7	3617373
NDUFA4	4697	7	10971578	Ndufa4	17992	6	11900373
NDUFA5	4698	7	123177051	Ndufa5	68202	6	24518666
NDUFA7	4701	19	8373490	Ndufa7	66416	17	33824591
NDUFA8	4702	9	124894745	Ndufa8	68375	2	36036326
NDUFA9	4704	12	4758261	Ndufa9	66108	6	126821863
NDUFAB1	4706	16	23592323	Ndufab1	70316	7	122085403
NDUFAF3	25915	3	49057892	Ndufaf3	66706	9	108565866
NDUFAF4	29078	6	97337189	Ndufaf4	68493	4	24898083
NDUFB11	54539	X	47001615	1700029P11Rik	66346	15	81980540
NDUFB2	4708	7	140390577	Ndufb2	68198	6	39592574
NDUFB3	4709	2	201936156	Ndufb3	66495	1	58586384
NDUFB4	4710	3	120315156	Ndufb4	100042503	16	37647170
NDUFB5	4711	3	179322478	Ndufb5	66046	3	32736990
NDUFB6	4712	9	32552997	Ndufb6	230075	4	40270591
NDUFB7	4713	19	14676890	Ndufb7	66916	8	83566671
NDUFB8	4714	10	102265385	Ndufb8	67264	19	44548572
NDUFC2	4718	11	77779350	Ndufc2	675851	7	97400003
NDUFS2	4720	1	161166894	Ndufs2	226646	1	171234853
NDUFS3	4722	11	47586888	Ndufs3	68349	2	90894634
NDUFS4	4724	5	52856463	Ndufs4	17993	13	114287795
NDUFS7	374291	19	1383526	Ndufs7	75406	10	80249121
NDUFS8	4728	11	67798084	Ndufs8	225887	19	3908870
NDUFV1	4723	11	67374323	Ndufv1	17995	19	4007497
NDUFV2	4729	18	9102628	Ndufv2	72900	17	66078795
NEFH	4744	22	29876219	Nefh	380684	11	4938754
NEFM	4741	8	24770525	Nefm	18040	14	68082590
NEK9	91754	14	75548822	Nek9	217718	12	85299514
NELFCD	51497	20	57556263	Nelfcd	57314	2	174415804
NEU1	4758	6	31825436	Neu1	18010	17	34931253
NFE2L1	4779	17	46125691	Nfe2l1	18023	11	96817414
NFKBIA	4792	14	35870717	Nfkbia	18035	12	55489411
NFS1	9054	20	34255977	Nfs1	18041	2	156123639
NGFRAP1	27018	X	102631268	Ngfrap1	12070	X	136270253
NGRN	51335	15	90808891	Ngrn	83485	7	80261215
NHP2	55651	5	177576461	Nhp2	52530	11	51619735
NHP2L1	4809	22	42069934	Nhp2l1	100862468	15	82041319
NIT2	56954	3	100053545	Nit2	52633	16	57156671
NMD3	51068	3	160822484	Nmd3	97112	3	69721985
NME3	4832	16	1820287	Nme3	79059	17	24896500
NME7	29922	1	169101769	Nme7	171567	1	164312879
NMT1	4836	17	43128978	Nmt1	18107	11	103028190
NOP10	55505	15	34633917	Nop10	66181	2	112261926
NOSIP	51070	19	50058968	Nosip	66394	7	45062429
NPC2	10577	14	74942895	Npc2	67963	12	84754560
NPDC1	56654	9	139933922	Npdc1	18146	2	25399351
NR2F1	7025	5	92919043	Nr2f1	13865	13	78188973
NRAS	4893	1	115247090	Nras	18176	3	103058339
NRIP3	56675	11	9002123	Nrip3	78593	7	109758055
NSFL1C	55968	20	1422807	Nsfl1c	386649	2	151494182
NTAN1	123803	16	15131710	Ntan1	18203	16	13819251
NUAK1	9891	12	106457118	Nuak1	77976	10	84370905
NUCB1	4924	19	49403307	Nucb1	18220	7	45492874
NUDT3	11165	6	34247456	Nudt3	56409	17	27579382
NUDT9	53343	4	88343734	Nudt9	74167	5	104046306
NUP205	23165	7	135242667	Nup205	70699	6	35177430
OARD1	221443	6	41001366	Oard1	106821	17	48410014
OAT	4942	10	126085872	Oat	18242	7	132557475
OAZ1	4946	19	2269485	Oaz1	18245	10	80826656
OAZ2	4947	15	64979772	Oaz2	18247	9	65668001
ORC5	5001	7	103766788	Orc5	26429	5	22486485
OSBPL11	114885	3	125247702	Osbpl11	106326	16	33185071
OSBPL1A	114876	18	21742008	Osbpl1a	64291	18	12755314
OSBPL2	9885	20	60813580	Osbpl2	228983	2	180119306
OTUB1	55611	11	63753325	Otub1	107260	19	7198202
OXCT1	5019	5	41730167	Oxct1	67041	15	4026383
OXR1	55074	8	107282473	Oxr1	170719	15	41447482
P4HB	5034	17	79801035	P4hb	18453	11	120560298
P4HTM	54681	3	49027319	P4htm	74443	9	108578826
PAFAH1B1	5048	17	2496504	Pafah1b1	18472	11	74673949
PAIP2B	400961	2	71409869	Paip2b	232164	6	83805401
PAM16	51025	16	4381550	Pam16	66449	16	4616464
PANK4	55229	1	2439972	Pank4	269614	4	154964123
PAPSS1	9061	4	108511433	Papss1	23971	3	131564768
PAQR6	79957	1	156213206	Paqr6	68957	3	88364584
PARD6A	50855	16	67694849	Pard6a	56513	8	105701154
PC	5091	11	66615704	Pcx	18563	19	4510472
PCBP1	5093	2	70314585	Pcbp1	23983	6	86524499
PCBP3	54039	21	47063608	Pcbp3	59093	10	76761857
PCCA	5095	13	100741269	Pcca	110821	14	122534324
PCMT1	5110	6	150070579	Pcmt1	18537	10	7629373
PCMTD2	55251	20	62887094	Pcmtd2	245867	2	181837854
PCNA	5111	20	5095599	Pcna-ps2	NA	19	9283238
PCSK1N	27344	X	48689504	Pcsk1n	30052	X	7919822
PCYT2	5833	17	79858841	Pcyt2	68671	11	120610087
PDCD10	11235	3	167401086	Pdcd10	56426	3	75516490
PDCD6	10016	5	271736	Pdcd6	18570	13	74303121
PDE4DIP	9659	1	144836157	Pde4dip	83679	3	97689824
PDGFC	56034	4	157681606	Pdgfc	54635	3	81036416
PDHX	8050	11	34937376	Pdhx	27402	2	103021075
PDIA4	9601	7	148700154	Pdia4	12304	6	47796142
PDIA5	10954	3	122785909	Pdia5	72599	16	35397313
PDLIM7	9260	5	176910395	Pdlim7	67399	13	55495795
PDPK1	5170	16	2587965	Pdpk1	18607	17	24073680
PDSS2	57107	6	107473761	Pdss2	71365	10	43221486
PDXK	8566	21	45138975	Pdxk	216134	10	78436744
PEBP1	5037	12	118573663	Pebp1	23980	5	117282651
PEF1	553115	1	32095463	Pef1	67898	4	130102558
PELO	53918	5	52083774	Pelo	105083	13	115088357
PEPD	5184	19	33877856	Pepd	18624	7	34912379
PEX11B	8799	1	145516252	Pex11b	18632	3	96635376
PEX14	5195	1	10532345	Pex14	56273	4	148960535
PEX26	55670	22	18560689	Pex26	74043	6	121183667
PEX7	5191	6	137143717	Pex7	18634	10	19859929
PFDN4	5203	20	52824386	Pfdn4	109054	2	170496428
PFDN5	5204	12	53689075	Pfdn5	56612	15	102326116
PFKL	5211	21	45719934	Pfkl	18641	10	77986947
PFN2	5217	3	149682691	Pfn2	18645	3	57841895
PGAM1	5223	10	99185917	Pgam1	18648	19	41911871
PGK1	5230	X	77320685	Pgk1	18655	X	106187100
PGM1	5236	1	64058947	Pgm2	72157	4	99929414
PGP	283871	16	2261998	Pgp	67078	17	24470473
PGRMC1	10857	X	118370216	Pgrmc1	53328	X	36598206
PHB2	11331	12	7074490	Phb2	12034	6	124712336
PHEX	5251	X	22050559	Phex	18675	X	157162075
PHGDH	26227	1	120202421	Phgdh	236539	3	98313170
PHTF1	10745	1	114239453	Phtf1	18685	3	103968110
PHYH	5264	10	13319796	Phyh	16922	2	4919019
PHYHIP	9796	8	22077222	Phyhip	105653	14	70457476
PI4K2A	55361	10	99344131	Pi4k2a	84095	19	42090435
PICALM	8301	11	85668727	Picalm	233489	7	90130232
PICK1	9463	22	38452318	Pick1	18693	15	79229173
PIGP	51227	21	38431470	Pigp	56176	16	94358763
PIK3IP1	113791	22	31677579	Pik3ip1	216505	11	3330401
PIK3R2	5296	19	18263928	Pik3r2	18709	8	70768176
PIN1	5300	19	9945933	Pin1rt1	241593	2	104713926
PIN4	5303	X	71401203	Pin4	69713	X	102119447
PINK1	65018	1	20959948	Pink1	68943	4	138313409
PIP4K2B	8396	17	36921942	Pip4k2b	108083	11	97715157
PITPNM1	9600	11	67259239	Pitpnm1	18739	19	4099998
PJA1	64219	X	68380694	Pja1	18744	X	99465734
PLA2G7	7941	6	46671938	Pla2g7	27226	17	43568098
PLCB4	5332	20	9049410	Plcb4	18798	2	135659011
PLD3	23646	19	40854363	Pld3	18807	7	27532000
PLEKHJ1	55111	19	2230002	Plekhj1	78670	10	80796100
PLGRKT	55848	9	5357973	Plgrkt	67759	19	29348599
PLK2	10769	5	57749809	Plk2	20620	13	110395044
PLS3	5358	X	114795501	Pls3	102866	X	75785654
PLXNA2	5362	1	208195587	Plxna2	18845	1	194619829
PLXNB1	5364	3	48445261	Plxnb1	235611	9	109095436
PMM1	5372	22	41972898	Pmm1	29858	15	81951108
PMPCA	23203	9	139305110	Pmpca	66865	2	26389339
PMVK	10654	1	154897210	Pmvk	68603	3	89459118
PNO1	56902	2	68384976	Pno1	66249	11	17203198
PNPO	55163	17	46018872	Pnpo	103711	11	96937825
POLB	5423	8	42195972	Polb	18970	8	22628119
POLD4	57804	11	67118248	Pold4	69745	19	4231899
POLR1C	9533	6	43477440	Polr1c	20016	17	46243920
POLR1D	51082	13	28194903	Polr1d	20018	5	147077050
POLR2C	5432	16	57496299	Polr2c	20021	8	94857450
POLR2E	5434	19	1086594	Polr2e	66420	10	80035949
POLR2G	5436	11	62529016	Polr2g	67710	19	8793129
POLR2H	5437	3	184079506	Polr2h	245841	16	20717665
POLR2I	5438	19	36604612	Polr2i	69920	7	30231948
POLR2J	5439	7	102113565	Polr2j	20022	5	136116631
POLR2K	5440	8	101162812	Polr2k	100862456	15	36174010
POLR2L	5441	11	837356	Gm10774	NA	2	126709191
POMGNT1	55624	1	46654354	Pomgnt1	68273	4	116123840
POP5	51367	12	121016567	Pop5	117109	5	115235836
PORCN	64840	X	48367350	Porcn	53627	X	8193848
PPA1	5464	10	71962586	Ppa1	67895	10	61648552
PPA2	27068	4	106290234	Ppa2	74776	3	133310110
PPFIBP1	8496	12	27676364	Ppfibp1	67533	6	146888487
PPIB	5479	15	64448011	Ppib	19035	9	66060169
PPID	5481	4	159630286	Ppid	67738	3	79591342
PPIE	10450	1	40157854	Ppie	56031	4	123127115
PPIF	10105	10	81107225	Ppif	105675	14	25694154
PPIH	10465	1	43124096	Ppih	433064	4	119300010
PPME1	51400	11	73882144	Ppme1	72590	7	100326737
PPP1CA	5499	11	67165654	Ppp1ca	19045	19	4192158
PPP1CC	5501	12	111157485	Ppp1cc	19047	5	122158278
PPP1R13B	23368	14	104200089	Ppp1r13b	21981	12	111828458
PPP1R3C	5507	10	93388199	Ppp1r3c	53412	19	36731737
PPP1R8	5511	1	28157289	Ppp1r8	100336	4	132826929
PPP2CB	5516	8	30631973	Ppp2cb	19053	8	33599621
PPP2R1A	5518	19	52693292	Ppp2r1a	51792	17	20945311
PPP2R2B	5521	5	145967936	Ppp2r2b	72930	18	42637432
PPP3CA	5530	4	101944566	Ppp3ca	19055	3	136670124
PPP4C	5531	16	30087299	Ppp4c	56420	7	126785907
PPP5C	5536	19	46850251	Ppp5c	19060	7	17004640
PQLC1	80148	18	77662420	Pqlc1	66943	18	80253292
PRDX2	7001	19	12907634	Prdx2	21672	8	84969587
PRDX6	9588	1	173446405	Prdx6b	320769	2	80292470
PRIM1	5557	12	57125380	Prim1	19075	10	128015168
PRKAG1	5571	12	49396057	Prkag1	19082	15	98812798
PRKAG2	51422	7	151253197	Prkag2	108099	5	24862744
PRKAR1A	5573	17	66507921	Prkar1a	19084	11	109649405
PRKAR1B	5575	7	588834	Prkar1b	19085	5	139017306
PRKAR2B	5577	7	106685094	Prkar2b	19088	12	31958476
PRKDC	5591	8	48685669	Prkdc	19090	16	15637866
PRKG1	5592	10	52750945	Prkg1	19091	19	30567551
PRKRA	8575	2	179296141	Prkra	23992	2	76629898
PRMT1	3276	19	50179043	Prmt1	15469	7	44975989
PRMT2	3275	21	48055079	Prmt2	15468	10	76207222
PRMT3	10196	11	20409076	Prmt3	71974	7	49778346
PRNP	5621	20	4666882	Prnp	19122	2	131909928
PRPF19	27339	11	60658202	Prpf19	28000	19	10888156
PRPSAP1	5635	17	74305567	Prpsap1	67763	11	116470845
PRRC2B	84726	9	134269480	Prrc2b	227723	2	32151082
PRSS1	5645	7	142457319	Try4	22074	6	41302269
PRSS3	5646	9	33750515	Prss2	22072	6	41521787
PSAP	5660	10	73576055	Psap	19156	10	60277627
PSEN2	5664	1	227057885	Psen2	19165	1	180227004
PSMA1	5682	11	14515329	Psma1	26440	7	114264606
PSMA2	5683	7	42948872	Psma2	19166	13	14613242
PSMA3	5684	14	58711549	Psma3	19167	12	70974621
PSMA4	5685	15	78832747	Psma4	26441	9	54950790
PSMA5	5686	1	109941653	Gm8394	NA	10	85313488
PSMA7	5688	20	60711791	Psma7	26444	2	180036373
PSMB1	5689	6	170844205	Psmb1	19170	17	15475721
PSMB10	5699	16	67968405	Psmb10	19171	8	105935728
PSMB2	5690	1	36067185	Psmb2	26445	4	126677630
PSMB3	5691	17	36908989	Psmb3	26446	11	97703399
PSMB4	5692	1	151372010	Psmb4	19172	3	94884093
PSMB5	5693	14	23485752	Psmb5	19173	14	54614120
PSMB6	5694	17	4699439	Psmb6	19175	11	70525367
PSMB7	5695	9	127115745	Psmb7	19177	2	38588036
PSMC1	5700	14	90722839	Psmc1	19179	12	100110186
PSMC3	5702	11	47440320	Psmc3	19182	2	91054009
PSMC4	5704	19	40476912	Psmc4	23996	7	28041707
PSMC6	5706	14	53173890	Psmc6	67089	14	45329824
PSMD1	5707	2	231921578	Psmd1	70247	1	86064387
PSMD10	5716	X	107327437	Psmd10	53380	X	140948429
PSMD12	5718	17	65334032	Psmd12	66997	11	107479484
PSMD13	5719	11	236546	Psmd13	23997	7	140881968
PSMD14	10213	2	162164549	Psmd14	59029	2	61711694
PSMD3	5709	17	38137050	Psmd3	22123	11	98682554
PSMD4	5710	1	151227179	Psmd4	19185	3	95032694
PSMD7	5713	16	74330673	Psmd7	17463	8	107580381
PSMD8	5714	19	38865176	Psmd8	57296	7	29174188
PSMD9	5715	12	122326637	Psmd9	67151	5	123228190
PSME1	5720	14	24605367	Psme1	19186	14	55578123
PSME2	5721	14	24612574	Psme2b	621823	11	48945354
PSPH	5723	7	56078744	Psph	100678	5	129765558
PTGDS	5730	9	139871956	Ptgds	19215	2	25466709
PTGES2	80142	9	130882972	Ptges2	96979	2	32395896
PTN	5764	7	136912088	Ptn	19242	6	36715663
PTPN12	5782	7	77166592	Ptpn12	19248	5	20986645
PTPRG	5793	3	61547243	Ptprg	19270	14	11553532
PTRH2	51651	17	57751997	Ptrh2	217057	11	86683985
PTS	5805	11	112097088	Pts	19286	9	50521618
QPCT	25797	2	37571717	Qpct	70536	17	79051906
QSOX1	5768	1	180123969	Qsox1	104009	1	155778155
QTRT1	81890	19	10812106	Qtrt1	60507	9	21411837
RAB11A	8766	15	66018392	Rab11a	53869	9	64715299
RAB11FIP5	26056	2	73300510	Rab11fip5	52055	6	85334963
RAB33A	9363	X	129305623	Rab33a	19337	X	48519285
RAB40B	10966	17	80612849	Rab40b	217371	11	121356125
RAB4A	5867	1	229406822	Rab4a	19341	8	123805985
RAB5B	5869	12	56367697	Rab5b	19344	10	128677193
RAB9A	9367	X	13707244	Rab9	56382	X	166457253
RABAC1	10567	19	42460833	Rabac1	14470	7	24969750
RABIF	5877	1	202848085	Rabif	98710	1	134494660
RAF1	5894	3	12625100	Raf1	110157	6	115618067
RALY	22913	20	32581452	Raly	19383	2	154791096
RAMP1	10267	2	238767536	Ramp1	51801	1	91179822
RANGAP1	5905	22	41641615	Rangap1	19387	15	81704248
RAP1A	5906	1	112084840	Rap1a	109905	3	105727267
RAP1GDS1	5910	4	99182535	Rap1gds1	229877	3	138925906
RAP2A	5911	13	98086476	Rap2a	76108	14	120478461
RAPGEF2	9693	4	160025330	Rapgef2	76089	3	79062516
RARRES2	5919	7	150035408	Rarres2	71660	6	48569698
RARS	5917	5	167913450	Rars	104458	11	35808381
RB1CC1	9821	8	53535016	Rb1cc1	12421	1	6206197
RBBP7	5931	X	16857406	Rbbp7	245688	X	162760402
RBFOX1	54715	16	6069095	Rbfox1	268859	16	6809222
RBM3	5935	X	48432837	Rbm3	19652	X	8138975
RBM8A	9939	1	145507598	Rbm8a	60365	3	96629928
RBP1	5947	3	139236276	Rbp1	19659	9	98422961
RBX1	9978	22	41347351	Rbx1	56438	15	81466316
RCAN1	1827	21	35885440	Rcan1	54720	16	92391953
RCHY1	25898	4	76404247	Rchy1	68098	5	91948904
RCN2	5955	15	77223960	Rcn2	26611	9	56041845
REEP2	51308	5	137774706	Reep2	225362	18	34840589
REEP5	7905	5	112212084	Reep5	13476	18	34344889
REPS2	9185	X	16964814	Reps2	194590	X	162411954
RER1	11079	1	2323267	Rer1	67830	4	155074110
RETSAT	54884	2	85569211	Retsat	67442	6	72598475
REV3L	5980	6	111620234	Rev3l	19714	10	39732118
RFC2	5982	7	73645829	Rfc2	19718	5	134582690
RGCC	28984	13	42031695	Rgcc	66214	14	79288756
RGS10	6001	10	121259340	Rgs10	67865	7	128373621
RHBDF1	64285	16	108058	Rhbdf1	13650	11	32209585
RHEB	6009	7	151163098	Rheb	19744	5	24802823
RHOB	388	2	20646835	Rhob	11852	12	8497763
RIT1	6016	1	155867599	Rit1	19769	3	88716838
RNASEH2A	10535	19	12917394	Rnaseh2a	69724	8	84956610
RND2	8153	17	41177258	Rnd2	11858	11	101464999
RNF130	55819	5	179338651	Rnf130	59044	11	50025346
RNF187	149603	1	228674762	Rnf187	108660	11	58932288
RNF24	11237	20	3907956	Rnf24	51902	2	131298064
RNF7	9616	3	141457046	Gm7075	NA	10	63421401
RNH1	6050	11	494512	Rnh1	107702	7	141160328
RNPEPL1	57140	2	241505221	Rnpepl1	108657	1	92910783
ROGDI	79641	16	4846969	Rogdi	66049	16	5008730
RPA3	6119	7	7676149	Rpa3	68240	6	8255936
RPH3A	22895	12	113008184	Rph3a	19894	5	120940502
RPL23	619505	17	37004118	Rpl23	65019	11	97777527
RPL31	6160	2	101618177	Rpl31	665562	1	39367851
RPN1	6184	3	128338817	Rpn1	103963	6	88084473
RPN2	6185	20	35806813	Rpn2	20014	2	157279017
RPP30	10556	10	92631473	Rpp30	54364	19	36083716
RPRD1A	55197	18	33564350	Rprd1a	225283	18	24484962
RPRM	56475	2	154333852	Rprm	67874	2	54084093
RPS27L	51065	15	63418071	Rps27l	67941	9	66946086
RPS5	6193	19	58897767	Rps5	20103	7	12922290
RPS6KC1	26750	1	213224589	Rps6kc1	320119	1	190700202
RRAS	6237	19	50138549	Rras	20130	7	45017978
RRBP1	6238	20	17594323	Rrbp1	81910	2	143947395
RRP7A	27341	22	42905974	Rrp7a	74778	15	83113433
RSU1	6251	10	16632610	Rsu1	20163	2	13076967
RTCA	8634	1	100731763	Rtca	66368	3	116488963
RTN2	6253	19	45988547	Rtn2	20167	7	19282662
RTN3	10313	11	63448918	Rtn3	20168	19	7425901
RUFY3	22902	4	71569921	Rufy3	52822	5	88583574
RUNDC3A	10900	17	42385781	Rundc3a	51799	11	102393403
RUSC1	23623	1	155290687	Rusc1	72296	3	89083981
RYBP	23429	3	72420976	Rybp	56353	6	100228566
RYR3	6263	15	33603163	Ryr3	20192	2	112631355
S100A10	6281	1	151955391	S100a10	20194	3	93555080
S100A13	6284	1	153591263	S100a13	20196	3	90514435
S100A6	6277	1	153507075	S100a6	20200	3	90612894
S1PR1	1901	1	101702444	S1pr1	13609	3	115710433
SACM1L	22908	3	45730548	Sacm1l	83493	9	123529882
SAMM50	25813	22	44351301	Samm50	68653	15	84192233
SAR1B	51128	5	133936834	Sar1b	66397	11	51763687
SARS	6301	1	109756540	Sars	20226	3	108424865
SBF1	6305	22	50883429	Sbf1	77980	15	89288236
SCAND1	51282	20	34541539	Scand1	19018	2	156311847
SCAP	22937	3	47455203	Scap	235623	9	110333288
SCAPER	49855	15	76640526	Scaper	244891	9	55549883
SCCPDH	51097	1	246887349	Sccpdh	109232	1	179668210
SCD	6319	10	102106881	Scd1	20249	19	44394451
SCG5	6447	15	32933877	Scg5	20394	2	113776362
SCN1B	6324	19	35521588	Scn1b	20266	7	31116525
SCP2	6342	1	53392901	Scp2	20280	4	108043839
SDF2	6388	17	26975374	Sdf2	20316	11	78245746
SDF4	51150	1	1152288	Sdf4	20318	4	155992872
SDHA	6389	5	218356	Sdha	66945	13	74322254
SDHB	6390	1	17345217	Sdhb	67680	4	140961203
SDHD	6392	11	111957497	Sdhd	66925	9	50596338
SDR39U1	56948	14	24908972	Sdr39u1	654795	14	55897286
SEC13	6396	3	10334815	Sec13	110379	6	113728067
SEC14L2	23541	22	30792846	Sec14l2	67815	11	4097039
SEC23A	10484	14	39501123	Sec23a	20334	12	58958383
SEC23B	10483	20	18488137	Sec23b	27054	2	144556229
SEC62	7095	3	169684423	Sec62	69276	3	30792876
SEPP1	6414	5	42799982	Sepp1	20363	15	3268547
SEPW1	6415	19	48281829	Sepw1	20364	7	15917208
SERINC1	57515	6	122764499	Serinc1	56442	10	57515774
SERPINB1	1992	6	2832566	Serpinb1b	282663	13	33084125
SERPINE2	5270	2	224839829	Serpine2	20720	1	79794197
SETD3	84193	14	99864083	Setd3	52690	12	108106431
SETD6	79918	16	58549383	Setd6	66083	8	95715915
SEZ6L2	26470	16	29882480	Sez6l2	233878	7	126950563
SF3B5	83443	6	144416018	Sf3b5	66125	10	13008450
SGSM3	27352	22	40766595	Sgsm3	105835	15	80977765
SGTA	6449	19	2754712	Sgta	52551	10	81044075
SH2B1	25970	16	28857921	Sh2b1	20399	7	126466994
SH3BGRL3	83442	1	26605667	Sh3bgrl3	73723	4	134127406
SH3GL2	6456	9	17579080	Sh3gl2	20404	4	85205126
SH3GLB2	56904	9	131769315	Sh3glb2	227700	2	30344809
SHFM1	7979	7	96110938	Shfm1	20422	6	6557294
SIAH1	6477	16	48390275	Siah1a	20437	8	86723940
SIGMAR1	10280	9	34634719	Sigmar1	18391	4	41738493
SIK3	23387	11	116714118	Sik3	70661	9	46012820
SIL1	64374	5	138282409	Sil1	81500	18	35266400
SIN3B	23309	19	16940211	Sin3b	20467	8	72723288
SIRT2	22933	19	39369197	Sirt2	64383	7	28766735
SIRT3	23410	11	215458	Sirt3	64384	7	140863670
SIRT4	23409	12	120740119	Sirt4	75387	5	115478010
SIVA1	10572	14	105219437	Siva1	30954	12	112644828
SKIV2L	6499	6	31926857	Skiv2l	108077	17	34839228
SLC16A2	6567	X	73641085	Slc16a2	20502	X	103697414
SLC17A7	57030	19	49932658	Slc17a7	72961	7	45163921
SLC25A1	6576	22	19163095	Slc25a1	13358	16	17925211
SLC25A11	8402	17	4840425	Slc25a11	67863	11	70644196
SLC25A14	9016	X	129473874	Slc25a14	20523	X	48623413
SLC25A17	10478	22	41165634	Slc25a17	20524	15	81318921
SLC25A22	79751	11	790475	Slc25a22	68267	7	141429739
SLC25A28	81894	10	101370282	Slc25a28	246696	19	43663822
SLC25A36	55186	3	140660672	Slc25a36	192287	9	97075597
SLC25A4	291	4	186064395	Slc25a4	11739	8	46206797
SLC25A5	292	X	118602363	Slc25a5	11740	X	36795651
SLC33A1	9197	3	155538813	Slc33a1	11416	3	63933507
SLC35B1	10237	17	47778305	Slc35b1	110172	11	95384692
SLC35F6	54978	2	26987152	Slc35f6	74919	5	30647933
SLCO1A2	6579	12	21417534	Slco1a5	108096	6	142234227
SLCO1C1	53919	12	20848289	Slco1c1	58807	6	141524386
SLIRP	81892	14	78174414	Slirp	380773	12	87443896
SMARCD3	6604	7	150935850	Smarcd3	66993	5	24590818
SMCO4	56935	11	93211638	Smco4	170748	9	15505487
SMIM14	201895	4	39547950	Smim14	68552	5	65446844
SMPD1	6609	11	6411655	Smpd1	20597	7	105554360
SMPD2	6610	6	109761966	Smpd2	20598	10	41485642
SMPDL3A	10924	6	123110315	Smpdl3a	57319	10	57794335
SNAPC4	6621	9	139270029	Snapc4	227644	2	26362765
SNN	8303	16	11762270	Snn	20621	16	11066298
SNRK	54861	3	43328004	Snrk	20623	9	122117283
SNRNP25	79622	16	103010	Snrnp25	78372	11	32205415
SNRNP27	11017	2	70120692	Snrnp27	66618	6	86675221
SNRNP70	6625	19	49588676	Snrnp70	20637	7	45376462
SNRPD1	6632	18	19192228	Snrpd1	100043882	18	10617796
SNRPD3	6634	22	24951471	Snrpd3	67332	10	75518042
SNX17	9784	2	27593389	Snx17	266781	5	31193227
SNX3	8724	6	108532426	Snx3	54198	10	42502030
SNX5	27131	20	17922241	Snx5	69178	2	144250123
SOD1	6647	21	33031935	Sod1	20655	16	90220742
SORD	6652	15	45315302	Sord	20322	2	122234749
SPAG7	9552	17	4862521	Spag7	216873	11	70663771
SPAG9	9043	17	49039535	Spag9	70834	11	93996091
SPARC	6678	5	151040657	Sparc	20692	11	55394500
SPARCL1	8404	4	88394487	Sparcl1	13602	5	104079111
SPATA2	9825	20	48519928	Spata2	263876	2	167481133
SPATA7	55812	14	88851268	Spata7	104871	12	98628157
SPCS1	28972	3	52738971	Spcs1	69019	14	30999826
SPG7	6687	16	89557325	Spg7	234847	8	123062942
SPIN2A	54466	X	57160963	Gm5926	546205	X	32650716
SPIN2B	54466	X	57144984	Spin2c	278240	X	153832225
SPR	6697	2	73114489	Spr-ps1	NA	6	85155005
SPRYD7	57213	13	50486842	Spryd7	66674	14	61531993
SPSB3	90864	16	1826713	Spsb3	79043	17	24886643
SPTSSA	171546	14	34901995	Sptssa	104725	12	54645374
SQSTM1	8878	5	179233388	Sqstm1	18412	11	50199366
SREK1IP1	285672	5	64013971	Srek1ip1	67288	13	104792484
SRGAP2	23380	1	206516200	Srgap2	14270	1	131285251
SRM	6723	1	11114641	Srm	20810	4	148591503
SRP14	6727	15	40327940	Srp14	20813	2	118475850
SRSF6	6431	20	42086568	Srsf6	67996	2	162931528
SRSF9	283459	12	120899471	Srsf9	108014	5	115327177
SSB	6741	2	170648443	Ssb	20823	2	69861562
SSNA1	8636	9	140083099	Ssna1	68475	2	25271039
SSR2	6746	1	155978839	Ssr2	66256	3	88579671
SSR4	6748	X	153058971	Ssr4	20832	X	73787028
SST	6750	3	187386694	Sst	20604	16	23889581
ST5	6764	11	8714898	St5	76954	7	109523911
ST6GAL1	6480	3	186648274	St6gal1	20440	16	23224740
ST7	7982	7	116593292	St7	64213	6	17692933
STARD3	10948	17	37793318	Stard3	59045	11	98358368
STK25	10494	2	242432089	Stk25	59041	1	93621902
STMN4	81551	8	27092840	Stmn4	56471	14	66344296
STOML1	9399	15	74275547	Stoml1	69106	9	58253164
STOML2	30968	9	35099888	Stoml2	66592	4	43027690
STRA13	201254	17	79976578	Stra13	20892	11	120710942
STUB1	10273	16	730224	Stub1	56424	17	25830636
STX12	23673	1	28099694	Stx12	100226	4	132853501
STX18	53407	4	4417469	Stx18	71116	5	38038742
STX4	6810	16	31044210	Stx4a	20909	7	127824294
STX8	9482	17	9153788	Stx8	55943	11	67966193
SUB1	10923	5	32531739	Sub1	20024	15	11981339
SUCLG1	8802	2	84650647	Suclg1	56451	6	73248382
SULT4A1	25830	22	44220389	Sult4a1	29859	15	84076097
SUMO1	7341	2	203070903	Sumo1	22218	1	59639434
SUOX	6821	12	56390964	Suox	211389	10	128669887
SUPT4H1	6827	17	56422539	Supt4a	100041294	11	87737552
SURF1	6834	9	136218610	Surf1	20930	2	26913383
SVIL	6840	10	29746267	Svil	225115	18	4920540
SYF2	25949	1	25549170	Syf2	68592	4	134930898
SYNJ2BP	55333	14	70838148	Synj2bp	24071	12	81497941
SYNPO	11346	5	149980642	Synpo	104027	18	60593973
SYT1	6857	12	79257773	Syt1	20979	10	108497650
SZT2	23334	1	43855553	Szt2	230676	4	118362743
TACC2	10579	10	123748689	Tacc2	57752	7	130577484
TAF15	8148	17	34136459	Taf15	70439	11	83473086
TAF6	6878	7	99704693	Taf6	21343	5	138178617
TAF9	6880	5	68646811	Taf9	108143	13	100651343
TALDO1	6888	11	747329	Taldo1	21351	7	141392199
TAOK2	9344	16	29984962	Taok2	381921	7	126865678
TAPBP	6892	6	33267471	Tapbp	21356	17	33915899
TARBP2	6895	12	53894705	Tarbp2	21357	15	102518192
TARS2	80222	1	150459887	Tars2	71807	3	95739976
TBCA	6902	5	76986991	Tbca	21371	13	94788943
TBCB	1155	19	36605191	Tbcb	66411	7	30224131
TBCC	6903	6	42712219	Tbcc	72726	17	46890621
TBCD	6904	17	80709940	Tbcd	108903	11	121451949
TBCE	6905	1	235530675	Tbce	70430	13	13997949
TBK1	29110	12	64845660	Tbk1	56480	10	121546455
TCEA2	6919	20	62681189	Tcea2	21400	2	181680310
TCEB1	6921	8	74851404	Tceb1	101056616	1	16642766
TCEB2	6923	16	2821415	Tceb2	67673	17	23824740
TCP1	6950	6	160199530	Tcp1	21454	17	12915701
TCTA	6988	3	49449639	Tcta	102791	9	108302959
TDRD7	23424	9	100174232	Tdrd7	100121	4	45965334
TECR	9524	19	14627897	Tecr	106529	8	83571700
TERF2IP	54386	16	75681684	Terf2ip	57321	8	112011359
TEX2	55852	17	62224587	Tex2	21763	11	106502147
TFIP11	24144	22	26887191	Tfip11	54723	5	112326358
THAP4	51078	2	242523820	Thap4	67026	1	93705391
THBS3	7059	1	155165379	Thbs3	21827	3	89215180
THOC7	80145	3	63819546	Thoc7	66231	14	13949014
THOP1	7064	19	2785458	Thop1	50492	10	81070035
THY1	7070	11	119288090	Thy1	21838	9	44043384
TIMM10	26519	11	57295936	Timm10	30059	2	84826997
TIMM13	26517	19	2425622	Timm13	30055	10	80899450
TIMM17A	10440	1	201924619	Timm17a	21854	1	135301532
TIMM44	10469	19	7991603	Timm44	21856	8	4259731
TIMM8B	26521	11	111955524	Timm8b	30057	9	50603901
TIMM9	26520	14	58875212	Timm9	30056	12	71123173
TK2	7084	16	66541906	Tk2	57813	8	104226691
TKT	7086	3	53258723	Tkt	21881	14	30548359
TM2D1	83941	1	62146718	Tm2d1	94043	4	98355370
TM2D3	80213	15	102161847	Tm2d3	68634	7	65691169
TM6SF1	53346	15	83776159	Tm6sf1	107769	7	81859001
TM9SF2	9375	13	100153671	Tm9sf2	68059	14	122107038
TMBIM4	51643	12	66517697	Tmbim4	68212	10	120201590
TMBIM6	7009	12	50101508	Tmbim6	110213	15	99392882
TMCO1	54499	1	165696032	Tmco1	68944	1	167308670
TMED1	11018	19	10943114	Tmed1	17083	9	21507380
TMED3	23423	15	79603404	Tmed3	66111	9	89699203
TMED7	51014	5	114949205	Tmed7	66676	18	46560235
TMED9	54732	5	177019159	Tmed9	67511	13	55593135
TMEM106C	79022	12	48357352	Tmem106c	380967	15	97964229
TMEM131	23505	2	98372799	Tmem131	56030	1	36792191
TMEM147	10430	19	36036497	Tmem147	69804	7	30727701
TMEM14A	28978	6	52535907	Tmem14a	75712	1	21218575
TMEM14B	81853	6	10747992	Tmem14c	66154	13	41016250
TMEM160	54958	19	47549165	Tmem160	69094	7	16452779
TMEM183A	92703	1	202976514	Tmem183a	57439	1	134346097
TMEM208	29100	16	67261006	Tmem208	66320	8	105326354
TMEM222	84065	1	27648651	Tmem222	52174	4	133266045
TMEM223	79064	11	62539101	Tmem223	66836	19	8770996
TMEM246	84302	9	104235453	Tmem246	67063	4	49584506
TMEM258	746	11	61535973	Tmem258	69038	19	10204014
TMEM30A	55754	6	75962640	Tmem30a	69981	9	79768943
TMEM33	55161	4	41937137	Tmem33	67878	5	67260565
TMEM35	59353	X	100333709	Tmem35	67564	X	134295225
TMEM41B	440026	11	9302201	Tmem41b	233724	7	109972187
TMEM50A	23585	1	25664408	Tmem50a	71817	4	134897849
TMEM59	9528	1	54497347	Tmem59	56374	4	107178399
TMEM66	51669	8	29920528	Tmem66	67887	8	34154563
TMEM70	54968	8	74884672	Tmem70	70397	1	16665207
TMSB10	9168	2	85132749	Tmsb10	19240	6	72957347
TMSB4Y	9087	Y	15815447	Tmsb4x	19241	X	167207093
TNFAIP1	7126	17	26662628	Tnfaip1	21927	11	78522850
TOM1	10043	22	35695268	Tom1	21968	8	75033686
TOM1L1	10040	17	52976748	Tom1l1	71943	11	90643465
TOM1L2	146691	17	17746828	Tom1l2	216810	11	60226714
TOMM20	9804	1	235272651	Tomm20	67952	8	126930664
TOMM22	56993	22	39077953	Tomm22	223696	15	79670861
TOMM34	10953	20	43570771	Tomm34	67145	2	164053540
TOP2B	7155	3	25639475	Top2b	21974	14	16365179
TP53BP2	7159	1	223967601	Trp53bp2	209456	1	182409172
TPD52L1	7164	6	125440195	Tpd52l1	21987	10	31332380
TPD52L2	7165	20	62496596	Tpd52l2	66314	2	181497142
TPI1	7167	12	6976283	Tpi1	21991	6	124810586
TPM1	7168	15	63334831	Tpm1	22003	9	67022590
TPP1	1200	11	6634000	Tpp1	12751	7	105744847
TPST1	8460	7	65670186	Tpst1	22021	5	130073326
TRAF3IP2	10758	6	111877657	Traf3ip2	103213	10	39612934
TRANK1	9881	3	36868311	Trank1	320429	9	111311739
TRAPPC12	51112	2	3383446	Trappc12	217449	12	28690629
TRAPPC2L	51693	16	88922628	Trappc2l	59005	8	122611626
TRAPPC4	51399	11	118889142	Trappc4	60409	9	44403761
TRDMT1	1787	10	17184253	Trdmt1	13434	2	13509014
TRIAP1	51499	12	120881764	Triap1	69076	5	115341225
TRIM29	23650	11	119981983	Trim29	72169	9	43310763
TRIO	7204	5	14143811	Trio	223435	15	27730652
TRMT11	60487	6	126307576	Trmt11	73681	10	30534225
TRMT112	51504	11	64083932	Trmt112	67674	19	6909698
TRO	7216	X	54946895	Tro	56191	X	150645304
TSC2	7249	16	2097466	Tsc2	22084	17	24595937
TSC22D1	8848	13	45007655	Tsc22d1	21807	14	76414961
TSC22D3	1831	X	106956451	Tsc22d3	14605	X	140539528
TSEN34	79042	19	54693789	Tsen34	66078	7	3693375
TSNAX	7257	1	231664399	Tsnax	53424	8	125012997
TSPAN3	10099	15	77336359	Tspan3	56434	9	56135885
TSPAN7	7102	X	38420623	Tspan7	21912	X	10485158
TSPYL2	64061	X	53111549	Tspyl2	52808	X	152336852
TST	7263	22	37406900	Tst	22117	15	78399556
TSTA3	7264	8	144694788	Tsta3	22122	15	75924684
TTC13	79573	1	231041989	Ttc13	234875	8	124671335
TTC33	23548	5	40714577	Ttc33	67515	15	5185525
TTLL1	25809	22	43435522	Ttll1	319953	15	83483772
TUB	7275	11	8040791	Tub	22141	7	109010825
TUBA4A	7277	2	220114433	Tuba4a	22145	1	75214974
TUBB	203068	6	30687978	Tubb5	22154	17	35833926
TUBB2A	7280	6	3153903	Tubb2a	22151	13	34074301
TUBB3	10381	16	89987800	Tubb3	22152	8	123411424
TUBB4A	10382	19	6494330	Tubb4a	22153	17	57080066
TUBB4B	10383	9	140135665	Tubb4b	227613	2	25222160
TUBG1	7283	17	40761694	Tubg1	103733	11	101119938
TUFM	7284	16	28853732	Gm9755	NA	8	67514000
TWF1	5756	12	44187526	Twf1	233637	15	94577951
TWF2	11344	3	52262626	Twf2	23999	9	106203108
TWSG1	57045	18	9334765	Twsg1	65960	17	65923066
TXN	7295	9	113006091	Txn1	22166	4	57943373
TXN2	25828	22	36863083	Txn2	56551	15	77915047
TXNDC15	79770	5	134209493	Txndc15	69672	13	55714650
TXNDC5	81567	6	7881483	Txndc5	105245	13	38500273
TXNDC9	10190	2	99935445	Txndc9	98258	1	37983867
TXNL1	9352	18	54264439	Txnl1	53382	18	63662801
TXNL4A	10907	18	77732867	Txnl4a	27366	18	80206795
TXNRD2	10587	22	19863040	Txnrd2	26462	16	18426417
TYMP	1890	22	50964181	Tymp	72962	15	89371931
UBE2A	7319	X	118708501	Ube2a	22209	X	36874358
UBE2B	7320	5	133706870	Ube2b	22210	11	51985497
UBE2E1	7324	3	23847394	Ube2e1	22194	14	18282722
UBE2E3	10477	2	181831975	Ube2e3	22193	2	78868124
UBE2H	7328	7	129470572	Ube2h	22214	6	30211289
UBE2L3	7332	22	21903736	Ube2l3	22195	16	17152013
UBE2M	9040	19	59067079	Ube2m	22192	7	13035120
UBE2Q1	55585	1	154521053	Ube2q1	70093	3	89773609
UBE2S	27338	19	55912652	Ube2s	77891	7	4808155
UBE2V1	7336	20	48697661	Gm5830	NA	1	78967637
UBE2V2	7336	8	48920960	Ube2v2	70620	16	15552677
UBL5	59286	19	9938568	Ubl5	66177	9	20642878
UBXN6	80700	19	4444996	Ubxn6	66530	17	56067045
UCHL1	7345	4	41258430	Uchl1	22223	5	66676098
UCHL3	7347	13	76123619	Uchl4	93841	9	64235201
UEVLD	55293	11	18551156	Uevld	54122	7	46923539
UFC1	51506	1	161122566	Ufc1	66155	1	171288563
UFD1L	7353	22	19437433	Ufd1l	22230	16	18811779
UFSP2	55325	4	186320694	Ufsp2	192169	8	45975528
UGP2	7360	2	64068074	Ugp2	216558	11	21321138
UNC119	9094	17	26873725	Unc119	22248	11	78343482
UNC50	25972	2	99225042	Unc50	67387	1	37430170
UQCR10	29796	22	30163358	Uqcr10	66152	11	4701973
UQCR11	10975	19	1578338	Uqcr11	66594	10	80402997
UQCRC1	7384	3	48636435	Uqcrc1	22273	9	108936648
UQCRC2	7385	16	21963981	Uqcrc2	67003	7	120635176
UQCRFS1	7386	19	29698173	Uqcrfs1	66694	13	30540308
UQCRH	7388	1	46769303	Uqcrh	66576	4	116066965
UQCRQ	27089	5	132202252	Uqcrq	22272	11	53427922
URM1	81605	9	131133598	Urm1	68205	2	29820075
UROD	7389	1	45477819	Urod	22275	4	116989965
USE1	55850	19	17326155	Use1	67023	8	71366848
USO1	8615	4	76649777	Uso1	56041	5	92137938
USP20	10868	9	132596977	Usp20	74270	2	30982279
USP25	29761	21	17102344	Usp25	30940	16	77014069
USP33	23032	1	78161672	Usp33	170822	3	152346478
USP46	64854	4	53457138	Usp46	69727	5	73998463
USP47	55031	11	11862970	Usp47	74996	7	112023506
UTP11L	51118	1	38474930	Utp11l	67205	4	124678160
UTP14C	9724	13	52598827	Utp14b	195434	1	78658038
UXS1	80146	2	106709759	Uxs1	67883	1	43746966
VAMP4	8674	1	171669300	Vamp4	53330	1	162570515
VCP	7415	9	35056061	Vcp	269523	4	42979963
VDAC2	7417	10	76969912	Vdac2	22334	14	21831269
VDAC3	7419	8	42249142	Vdac3	22335	8	22577075
VEGFA	7422	6	43737921	Vegfa	22339	17	46016993
VGF	7425	7	100805790	Vgf	381677	5	137030295
VIM	7431	10	17270258	Vim	22352	2	13573927
VKORC1	79001	16	31102163	Vkorc1	27973	7	127893067
VPS28	51160	8	145649000	Vps28	66914	15	76622088
VPS39	23339	15	42450899	Vps39	269338	2	120316461
VPS41	27072	7	38762563	Vps41	218035	13	18717292
VPS4A	27183	16	69345259	Vps4a	116733	8	107031222
VPS51	738	11	64856796	Vps51	68505	19	6067842
VPS8	23355	3	184529931	Vps8	209018	16	21423118
VTI1B	10490	14	68113792	Vti1b	53612	12	79156017
WARS	7453	14	100800125	Wars	22375	12	108860030
WBP4	11193	13	41635410	Wbp4	22380	14	79459937
WBP5	51186	X	102611373	Wbp5	22381	X	136245079
WBSCR22	114049	7	73097355	Wbscr22	66138	5	135052957
WDR18	57418	19	983174	Wdr18	216156	10	79960152
WDR19	57728	4	39184024	Wdr19	213081	5	65199696
WDR45B	56270	17	80572438	Wdr45b	66840	11	121327224
WDR61	80349	15	78570177	Wdr61	66317	9	54714735
WDR73	84942	15	85185999	Wdr73	71968	7	80890723
WDTC1	23038	1	27561007	Wdtc1	230796	4	133292459
WSB2	55884	12	118470712	Wsb2	59043	5	117357304
XDH	7498	2	31557187	Xdh	22436	17	73883908
XPNPEP3	63929	22	41253081	Xpnpep3	321003	15	81400138
XPO7	23039	8	21777180	Xpo7	65246	14	70654246
XRCC1	7515	19	44047192	Xrcc1	22594	7	24547150
YAF2	10138	12	42550906	Yaf2	67057	15	93284278
YBX1	4904	1	43148098	Ybx1	22608	4	119277981
YBX3	8531	12	10851683	Ybx3	56449	6	131364858
YEATS4	8089	12	69753483	Yeats4	64050	10	117215142
YIF1A	10897	11	66052051	Yif1a	68090	19	5088538
YIPF1	54432	1	54317392	Yipf1	230584	4	107314363
YIPF4	84272	2	32502979	Yipf4	67864	17	74489493
YKT6	10652	7	44240567	Ykt6	56418	11	5955693
YPEL5	51646	2	30369807	Ypel5	383295	17	72836704
YWHAE	7531	17	1247566	Ywhae	22627	11	75732869
YWHAQ	10971	2	9724101	Ywhaq	22630	12	21390071
ZBED5	58486	11	10833621	2410018M08Rik	71970	5	129895723
ZBTB20	26137	3	114056941	Zbtb20	56490	16	42875881
ZC3H14	79882	14	89029253	Zc3h14	75553	12	98746968
ZFAND3	60685	6	37787275	Zfand3	21769	17	30005087
ZFPL1	7542	11	64851695	Zfpl1	81909	19	6076487
ZFYVE21	79038	14	104182067	Zfyve21	68520	12	111814170
ZMAT5	55954	22	30126945	Zmat5	67178	11	4704678
ZNF106	64397	15	42705021	Zfp106	20402	2	120506820
ZNF22	7570	10	45495923	Zfp422	67255	6	116624016
ZNF32	7580	10	44139307	Zfp637	232337	6	117841180
ZNF330	27309	4	142142041	Zfp330	30932	8	82763621
ZNF428	126299	19	44111371	Zfp428	232969	7	24507006
ZNF580	51157	19	56146382	Zfp580	68992	7	5051532
ZNF706	51123	8	102190106	Zfp706	100042023	15	36997031
ZNHIT3	9326	17	34842473	Znhit3	448850	11	84910950
ZSWIM8	23053	10	75545340	Zswim8	268721	14	20707552
