# Supplementary material for: Joint genetic analysis of hippocampal size in mouse and human identifies a novel gene linked to neurodegenerative disease
Source: BMC Genomics. 2014 Oct 3;15(1):850. doi: 10.1186/1471-2164-15-850 (PMC4192369; doi:10.1186/1471-2164-15-850)
Supplement: Supplementary file 7 — Additional file 7: KEGG pathway annotations enriched in genes which are coexpressed with MGST3 (as determined by GeneFriends) and those which coexpress with Mgst3 in the adult mouse. A table showing the homologous genes which commonly coexpress with MGST3, independent of tissue or treatment (as identified by GeneFriends) and which coexpress with Mgst3 in the adult mouse hippocampus, as determined by Pearson correlation in GeneNetwork. The table shows the category of the enrichment and the specific annotation, the number of submitted genes in the annotation/total number of submitted genes in the category, the fold enrichment and the FDR. (XLSX 10 KB) [file 12864_2014_6514_MOESM7_ESM.xlsx]

## Sheet: DAVID_KEGG_shared_GeneFriends_a
Additional file 7: KEGG pathway annotations significantly enriched in genes which commonly coexpress with MGST3 as determined by GeneFriends and which coexpress with Mgst3 in the adult mouse.
Category	Term	Number of submitted genes in the annotation / Total number of submitted genes in the category	Fold Enrichment	FDR
KEGG_PATHWAY	hsa00190:Oxidative phosphorylation	66/130	4.05914	4.17054e-23
KEGG_PATHWAY	hsa05016:Huntington's disease	78/180	3.46462	3.0753e-22
KEGG_PATHWAY	hsa05012:Parkinson's disease	63/128	3.93518	5.68437e-21
KEGG_PATHWAY	hsa05010:Alzheimer's disease	69/163	3.38451	1.33897e-18
KEGG_PATHWAY	hsa03050:Proteasome	29/47	4.93326	2.45248e-11
KEGG_PATHWAY	hsa00020:Citrate cycle (TCA cycle)	14/31	3.61077	0.0470286
